# Supplementary material for: Optimized Cryopreservation of Mixed Microbial Communities for Conserved Functionality and Diversity
Source: PLoS One. 2014 Jun 17;9(6):e99517. doi: 10.1371/journal.pone.0099517 (PMC4061060; doi:10.1371/journal.pone.0099517)
Supplement: Dataset S1 — Sequences and their counts in the MOB samples. (XLSX) [file pone.0099517.s013.xlsx]

## Sheet: Sheet1
Identifier	Sequence	MCA	MCBCD	NMS2	NMS3	dNMS1	dNMS2	dNMS3	NMSnoCPA1	NMSnoCPA2	dNMSnoCPA	dNMSnocPA	NMS DMSO 1	NMS DMSO 2	dNMS DMSO	dNMS DMSO	NMS TTDMSO	NMSTTDMSO	dNMSTTDMSO	dNMSTTDMSO
5|M00214_75_000000000-A3TA3_1_1101_10740_2811	CACGCCCTAAACGATGTCTACTAGTTGTTGGTGGAGTAAAATCCATTAGTAACGCAGCTAACGCGTGAAGTAGACCGCCTGGGGAGTACGGTCGCAAGATTAAAACTCAAAGGAATTGAC	4380.58	6449.95	6338.39	12398.9	9628.93	11329.1	11319.2	7426.63	6748.35	7124.82	8651.48	17878.6	20858.8	13456.9	16292.3	9034.7	14831.1	22023.2	16887
5|M00214_75_000000000-A3TA3_1_1101_14511_1975	CACGCCGTAAACGATGGATACTAGCTGTTGGGGGTAACTTCAGTGGCTAAGCGAAAGTGATAAGTATCCCACCTGGGGAGTACGTTCGCAAGAATGAAACTCAAAGGAATTGACGGGGGC	607.688	1388.83	280.88	577.543	553.797	709.357	534.653	8636.66	9139.36	11818.6	11021.9	3402.34	2648.09	1123.7	1732.36	5886.58	5833.21	2254.27	2491.38
5|M00214_75_000000000-A3TA3_1_1101_16099_2325	CACGCCGTAAACGATGTCAACTAACTGTTGGGTTCTTAAAGAACTTAGTAGTGGAGCTAACGTATTAAGTTGACCGCCTGGGGAGTACGGCCGCAAGGCTAAAACTCAAATGAATTGACG	7648.3	4895.75	2648.82	3094.32	7299.03	3719.91	5211.69	893.964	431.181	1728.22	442.224	318.822	463.106	9385.97	6551.84	184.856	569.57	5211.93	4948.99
5|M00214_75_000000000-A3TA3_1_1101_19928_5793	TATGCCTTGACTAATGAAAGTGAAACGTTGGAGCGTTCCAACTGTTGCAGCTAACGCGTGGAACTTTCCGCCTGAGGAGTACGGTCGCAAGGCTGAAACTCAAAGGAATTGACGGGGGTC	457.63	525.806	4718.22	1787.1	2818.82	2908.55	2191.42	1.87022	27.8781	9.29648	95.5655	5.65956	9.52892	18.0171	19.9231	11.1471	8.36236	62.5659	67.5629
5|M00214_75_000000000-A3TA3_1_1101_13000_5706	CACGCCCTAAACGATGTCAACTGGTTGTTGGGAATTCACTTTCTCAGTAACGAAGCTAACGCGTGAAGTTGACCGCCTGGGGAGTACGGCCGCAAGGTTAAAACTCAAAGGAATTGACGG	349.514	919.696	1280.7	1179.5	1313.51	1928.74	1239.04	781.751	870.725	607.06	727.984	1226.24	1189.21	635.341	1021.77	549.922	1088.97	554.561	921.483
5|M00214_75_000000000-A3TA3_1_1101_11067_3334	CACGCCCTAAACGATGTCAACTGGTTGTTGGGTCTTCACTGACTCAGTAACGAAGCTAACGCGTGAAGTTGACCGCCTGGGGAGTACGGCCGCAAGGTTGAAACTCAAAGGAATTGACGG	203.184	352.085	376.676	540.918	497.383	655.079	632.72	119.694	223.954	313.291	249.22	488.609	407.838	366.98	430.718	1814.19	1462.48	1254.16	983.416
5|M00214_75_000000000-A3TA3_1_1101_17449_2046	CTGGCAGTAAACGGTGCACGTTTGGTGTGGGCGCAATCGACCGCGTCCGCGCCGGAGCTAACGCGTTAAACGTGCCGCCTGGGAAGTACGGTCGCAAGATTAAAACTCAAAGAAATTGAC	1136.15	1790.15	461.312	506.172	291.472	350.935	232.909	101.927	188.642	169.196	140.537	380.134	566.971	577.496	786.487	125.405	1642.74	652.202	729.117
5|M00214_75_000000000-A3TA3_1_1105_14210_5036	CACGCCGTAAACGATGTCGACTTGGAGGTTGTGCCCTTGAGGCGTGGCTTCCGGAGCTAACGCGTTAAGTCGACCGCCTGGGGAGTACGGCCGCAAGGTTAAAACTCAAATGAATTGACG	7.4563	4.64493	3.72026	2.81728	0	2.80748	0	3.74043	3.71708	15.804	4.68458	0	0.952892	0	0.948717	3878.25	3707.31	321.361	2146.06
5|M00214_75_000000000-A3TA3_1_1103_15918_16045	CACGCCGTAAACGATGTCAACTAGCCGTTGGGAGCCTTGAGCTCTTAGTGGCGCAGCTAACGCATTAAGTTGACCGCCTGGGGAGTACGGCCGCAAGGTTAAAACTCAAATGAATTGACG	15.8446	22.2956	18.6013	17.8428	8.4621	15.9091	16.0302	282.403	236.964	321.658	350.407	17.922	34.3041	25.6033	78.7435	2451.43	2376.77	383.927	1428.21
5|M00214_75_000000000-A3TA3_1_1101_11818_3538	CACGCCCTAAACGATGGATACTCGACATACGCGATACACTGTGTGTGTCTGAGCGAAAGCATTAAGTATCCCACCTGGGAAGTACGTCCGCAAGGATGAAACTCAAAGGAATTGGCGGGG	276.815	365.091	93.0065	211.296	435.328	693.448	625.176	674.213	646.771	710.251	379.451	248.078	180.097	198.188	527.487	109.613	374.448	263.535	718.795
5|M00214_75_000000000-A3TA3_1_1101_11408_4323	CATGCTGTAAACTATGAGTGCTAAACGTTGGGAATAATATTCTCAGTGTTGAAGCTAACGCATGAAGCACTCCGCCTGGGGAGTACGACCGCAAGGTTGAAACTCAAAGGAATTGACGGG	616.077	765.484	744.052	246.982	735.262	1598.39	893.917	1.87022	10.222	8.36683	45.9089	13.2057	27.6339	47.4135	97.7179	86.3898	52.9616	183.906	216.764
5|M00214_75_000000000-A3TA3_1_1108_7830_5181	CACGCCCTAAACGATGTCAACTGGTTGTTGGGAGGGTTTCTTCTCAGTAACGAAGCTAACGCGTGAAGTTGACCGCCTGGGGAGTACGGCCGCAAGGTTGAAACTCAAAGGAATTGACGG	13.0485	28.7985	50.2235	129.595	126.931	155.347	169.731	415.188	582.652	575.452	738.29	648.963	369.722	177.326	217.256	491.4	559.349	342.216	276.82
5|M00214_75_000000000-A3TA3_1_1106_9439_12680	CACGCCGTAAACGATGATCACTAGATGTTGGCTCCGTTGGGAGTCAGTGTCGTAGCTAACGCGTTAAGTGATCCGCCTGGGGATTACGGTCGCAAGACTAAAACTTAAAGGAATTGACGG	0.932037	0	901.233	50.7111	85.5612	148.796	89.5803	0	0	0	6.55841	0	0	0	0	0	0	5.68781	0.938374
5|M00214_75_000000000-A3TA3_1_1101_22001_4393	CACGCCGTAAACGATGAATGCCAGACGTCGGGCAGCATGCTGTTCGGTGTCACACCTAACGGATTAAGCATTCCGCCTGGGGAGTACGGCCGCAAGGTTAAAACTCAAAGGAATTGACGG	93.2037	134.703	52.0836	62.9193	65.8163	96.3902	64.1206	562	535.259	516.884	378.514	148.092	143.887	101.465	161.282	279.606	337.282	133.663	320.924
5|M00214_75_000000000-A3TA3_1_1101_19549_6030	CACGCTGTAAACGTTGCATACTCGGACTTAGCGATACACAGTTAGGTCCTGAGCGAAAGCATTAAGTATGCCACCTGGGGAGTACGGTCGCAAGATTGAAACTCAAAGGAATTGACGGGG	157.514	166.288	383.187	74.1885	131.633	148.796	147.1	25.2479	21.3732	19.5226	26.2337	401.829	427.849	271.205	413.641	54.8064	184.901	369.708	273.067
5|M00214_75_000000000-A3TA3_1_1104_27957_13610	CACGCCGTAAACGATGTGTGCTAGATGTCGGGAAGCTTGCTTCTCGGTGTCGCAGCTAACGCGATAAGCACACCGCCTGGGGAGTACGGCCGCAAGGTTAAAACTCAAAGGAATTGACGG	3.72815	20.4377	468.753	125.839	130.692	203.074	181.046	14.9617	16.7268	13.0151	8.43225	16.9787	6.67025	11.3792	5.6923	10.2182	17.6539	8.53171	12.1989
5|M00214_75_000000000-A3TA3_1_1101_14712_20979	CACGCCCTAAACGATGTCAACTGGTTGTTGGGGATTTACTTCCTCAGTAACGAAGCTAACGCGTGAAGTTGACCGCCTGGGGAGTACGGCCGCAAGGTTAAAACTCAAAGGAATTGACGG	47.5339	111.478	439.921	113.63	110.007	106.684	88.6373	20.5724	43.6757	15.804	28.1075	65.085	60.0322	24.655	32.2564	26.9388	65.0406	28.439	27.2129
5|M00214_75_000000000-A3TA3_1_1102_18560_2484	CACGCCCTAAACGATGCGAACTGGATGTTGGGTGCAACTAGGCACTCAGTATCGAAGCTAACGCGTTAAGTTCGCCGCCTGGGGAGTACGGTCGCAAGACTGAAACTCAAAGGAATTGAC	13.0485	41.8043	15.8111	36.6247	44.191	61.7646	42.4328	193.567	344.759	261.231	247.346	169.787	132.452	55.9479	49.3333	88.2477	175.61	198.125	99.4677
5|M00214_75_000000000-A3TA3_1_1101_21419_8885	TTGACCATAAACGATGCCGACTCAGGATTGGCAGACGTCTTTACCGACTCTGTCAGCACTGTATGATAAATCAAAGTCTTTGGGTTCCGGGGGGAGTATGGTCGCAAGGCTGAAACTTAA	14.9126	24.1536	945.876	82.6403	283.95	253.609	225.365	0	3.71708	0	11.243	0	0	0	0.948717	0	0.929151	2.8439	6.56862
5|M00214_75_000000000-A3TA3_1_1101_23927_13201	CACGCCCTAAACGATGTCTACTAGTTGTCGGGACTTAATTGTCTTGGTAACGCAGCTAACGCGTGAAGTAGACCGCCTGGGGAGTACGGTCGCAAGATTAAAACTCAAAGGAATTGACGG	19.5728	25.0826	5.58039	11.2691	27.2668	20.5882	26.4026	256.22	160.764	172.915	160.213	84.8935	55.2678	72.0685	32.2564	355.777	312.195	149.779	134.188
5|M00214_75_000000000-A3TA3_1_1101_10026_12158	CACGCCCTAAACGATGCGAACTGGATGTTGGGTGCAATTTGGCACGCAGTATCGAAGCTAACGCGTTAAGTTCGCCGCCTGGGGAGTACGGTCGCAAGACTGAAACTCAAAGGAATTGAC	11.1844	13.9348	14.881	54.4675	6.58163	43.048	6.60065	252.479	163.551	475.05	397.252	2.82978	7.62314	1.89654	3.79487	259.169	231.359	36.0228	91.0223
5|M00214_75_000000000-A3TA3_1_1101_21845_9098	CTAGCCGTAAACGGTGTGCATTAGGTGTAGGCGGATTCGACCCCGTCTGTGCCGTAGATAACTCATTAAATGCACCGCCTGGGAAGTACGGTCGCAAGATTAAAACTCAAAGAAATTGAC	123.029	151.425	40.9228	72.3103	78.0394	72.9945	66.0065	31.7937	48.322	35.3266	43.0981	164.127	216.307	109.999	131.872	10.2182	100.348	120.392	89.1455
5|M00214_75_000000000-A3TA3_1_1101_26273_9308	CATGCTGTAAACGATGATAACTAGACGTTCAGGGATTAAAAGCCTTGAGTGTCGTAGCTAACGCGATAAGTTATCCGCCTGGGGAGTACGGTCGCAAGATTAAAACTCAAAGGAATTGAC	25.165	40.8754	102.307	38.5029	157.019	507.218	208.392	17.7671	9.29269	13.0151	20.6122	8.48935	6.67025	8.53443	6.64102	20.4363	23.2288	9.47968	24.3977
5|M00214_75_000000000-A3TA3_1_1103_20218_15664	CACGCCCTAAACGATGATTACTCGACATACGCGATACACAGTGTGTGTCTGAGCGAAAGCATTAAGTAATCCACCTGGGAAGTACGTCCGCAAGGATGAAACTCAAAGGAATTGACGGGG	54.9902	82.6797	8.37058	21.5992	20.6851	18.7165	15.0872	67.3278	59.4732	55.7789	44.972	109.418	86.7132	28.4481	35.1025	33.4412	58.5365	75.8374	42.2268
5|M00214_75_000000000-A3TA3_1_1101_25788_16604	CACGCCCTAAACGATGATTACTCGACATACGTGATACACAATGTGTGTCTGAGCGAAAGCATTAAGTAATCCACCTGGGAAGTACGACCGCAAGGTTGAAACTCAAAGGAATTGACGGGG	10.2524	17.6507	1.86013	5.63457	0	1.87165	1.8859	106.602	64.1196	80.8794	61.8365	26.4113	23.8223	12.3275	41.7436	147.699	142.16	35.0748	98.5293
5|M00214_75_000000000-A3TA3_1_1101_17781_5294	CACGCCCTAAACTATGGATACTCGACATACGCGATACACTGTGTGTGTCTGAGCGAAAGCATTAAGTATCCCACCTGGGAAGTACGATCGCAAGATTGAAACTCAAAGGAATTGGCGGGG	6.52426	25.0826	27.9019	83.5794	39.4898	102.005	65.0636	10.2862	70.6245	32.5377	47.7827	28.2978	35.257	25.6033	29.4102	43.6594	78.9779	54.9821	50.6722
5|M00214_75_000000000-A3TA3_1_1106_21378_14195	CACGCCGTAAACGATGAGTGCTAGTTGTCGGCATGCATGCATGTCGGTGACGCAGCTAACGCATTAAGCACTCCGCCTGGGGAGTACGGTCGCAAGATTAAAACTCAAAGGAATTGACGG	2.79611	0.928985	7.44052	14.0864	15.0437	20.5882	24.5167	62.6523	60.4025	122.714	111.493	35.8439	38.1157	22.7585	18.9743	37.1569	39.0244	21.8033	43.1652
5|M00214_75_000000000-A3TA3_1_1101_12643_8024	CACGCCGTAAACGATGATCACTCGCTGTATGCGATACACAGTATGCGGCCAAGCGAAAGCATTAAGTGATCCACCTGGGGAGTACGATCGCAAGGTTGAAACTCAAAGGAATTGACGGGG	35.4174	41.8043	31.6222	54.4675	105.306	90.7752	86.7514	6.54576	11.1512	4.64824	5.6215	31.1276	22.8694	16.1206	20.8718	14.8628	39.0244	17.0634	37.535
5|M00214_75_000000000-A3TA3_1_1103_20098_5424	CACGCCGTAAACGATGAATGTTAGCCGTCGGGCAGCTTGCTGTTCGGTGGCGCAGCTAACGCATTAAACATTCCGCCTGGGGAGTACGGTCGCAAGATTAAAACTCAAAGGAATTGACGG	2.79611	14.8638	15.8111	14.0864	9.40233	25.2673	11.3154	28.0533	59.4732	32.5377	33.729	33.0141	43.8331	13.2758	30.3589	53.8775	96.6317	43.6065	60.0559
5|M00214_75_000000000-A3TA3_1_1103_11716_16947	CACGCCCTAAACGATGTCTACTAGTTGTTGGTGGAGTAAAATCCATGAGTAACGCAGCTAACGCGTGAAGTAGACCGCCTGGGGAGTACGGTCGCAAGATTAAAACTCAAAGGCATTGAC	8.38834	11.1478	6.51045	12.2082	29.1472	48.663	36.7751	31.7937	19.5147	18.593	15.9276	44.3333	36.2099	25.6033	52.1794	48.304	56.6782	62.5659	47.8571
5|M00214_75_000000000-A3TA3_1_1103_12117_9503	CACGCCCTAAACGATGTCTACTAGTTGTTGGTGGAGTAAAATCCATGAGTAACGCAGCTAACGCGTGAAGTAGACCGCCTGGGGAGTACGGTCGCAAGATTACAACTCAAAGGAATTGAC	9.32037	8.36087	8.37058	9.39095	17.8644	15.9091	19.802	15.8968	17.6561	17.6633	18.7383	23.5815	23.8223	20.8619	39.8461	27.8677	39.9535	36.0228	39.4117
5|M00214_75_000000000-A3TA3_1_2102_19779_5205	CACGCCCTAAACGATGTCAACTAGTTGTTGGGGATTCATTTCCTTAGTAACGTAGCTAACGCGTGAAGTTGACCGCCTGGGGAGTACGGTCGCAAGATTAAAACTCAAAGGAATTGACGG	0.932037	4.64493	1.86013	0	0.940233	1.87165	2.82885	68.2629	39.0293	45.5528	44.972	5.65956	0	7.58616	5.6923	22.2941	17.6539	3.79187	6.56862
6|M00214_75_000000000-A3TA3_1_1110_21770_16450	CACGCCCTAAACGATGTCAACTGGTTGTTGGGAATTAGTTTTCTCAGTAACGAAGCTAACGCGTGAAGTTGACCGCCTGGGGAGTACGGCCGCAAGGTTGAAACTCAAAGGAATTGACGG	0.932037	2.78696	3.72026	1.87819	11.2828	19.6524	13.2013	22.4426	27.8781	34.397	33.729	1.88652	0.952892	0.94827	0.948717	70.5981	13.0081	3.79187	5.63025
5|M00214_75_000000000-A3TA3_1_1109_8859_9972	CACGCCCTAAACGATGTCTACTAGTTGTTGGTGGAGTAAAATCCATGAGTAACGCAGCTAACGCGTGAAGTAGACCGCCTGGGGAGTACGGTCGCAAGATTAAAACTCAAATGAATTGAC	6.52426	6.5029	0.930065	8.45185	20.6851	10.2941	14.1443	3.74043	7.43415	4.64824	7.49533	4.7163	7.62314	29.3964	23.7179	46.4461	34.3786	22.7512	35.6582
5|M00214_75_000000000-A3TA3_1_1101_9396_22815	CACGCCCTAAACGATGTCAACTGGTTGTTGGGTCTCTTCTGACTCAGTAACGAAGCTAACGCGTGAAGTTGACCGCCTGGGGAGTACGGCCGCAAGGTTGAAACTCAAAGGAATTGACGG	7.4563	20.4377	21.3915	13.1473	15.984	14.9732	21.6879	3.74043	6.50488	7.43719	8.43225	19.8085	28.5868	17.0689	23.7179	27.8677	31.5911	29.387	51.6106
5|M00214_75_000000000-A3TA3_1_1113_22165_6701	CACGCCGTAAACGATGATTGCTAGTTGTCGGGATGCATGCATTTCGGTGACGCAGCTAACGCATTAAGCAATCCGCCTGGGGAGTACGGTCGCAAGATTAAAACTCAAAGGAATTGACGG	6.52426	5.57391	2.79019	6.57366	5.6414	1.87165	0.942951	47.6905	42.7464	26.9598	27.1706	14.1489	11.4347	1.89654	5.6923	8.36031	19.5122	9.47968	4.69187
5|M00214_75_000000000-A3TA3_1_1101_25622_7561	CACGCCGTAAACGATGTCAACTAACTGTTGGGTTCTTAAAGAACTTAGTAGTGGAGCTAACGTATTAAGTTGACCGCCTGGGGAGTACGGTCGCAAGATTAAAACTCAAAGGAATTGACG	24.233	23.2246	5.58039	12.2082	37.6093	17.7807	21.6879	2.80533	1.85854	7.43719	0.936916	2.82978	6.67025	67.3271	49.3333	0	4.64576	35.0748	36.5966
7|M00214_75_000000000-A3TA3_1_1109_23190_17631	CACGCCGTAAACGATGCTAACTCGTTTTTGGGTTTTCGGATTCAGAGACTAAGCGAAAGTGATAAGTTAGCCACCTGGGGAGTACGTTCGCAAGAATGAAACTCAAAGGAATTGACGGGG	0	0	1.86013	24.4165	5.6414	7.48661	0.942951	24.3128	15.7976	53.9196	54.3411	0.943261	1.90578	1.89654	4.74359	10.2182	14.8664	5.68781	11.2605
5|M00214_75_000000000-A3TA3_1_1104_24084_12985	CACGCCGTAAACGATGTCGACTAGCCGTTGGAATCCTTGAGATTTTAGTGGCGCAGCTAACGCGATAAGTCGACCGCCTGGGGAGTACGGCCGCAAGGTTAAAACTCAAATGAATTGACG	0.932037	0	0	0.939095	1.88047	0.935827	0	40.2097	31.5952	59.4975	48.7196	2.82978	1.90578	0	1.89743	5.57354	1.8583	1.89594	1.87675
5|M00214_75_000000000-A3TA3_1_1103_23755_7871	CACGCCCTAAACGATGTCTACTAGTTGTTGGTGGAGTAAAATCCATTAGTAACGCAGCTAACGCGTGAAGTAGACCGCCTGGGGAGTACGGCCGCAAGGCTAAAACTCAAATGAATTGAC	18.6407	28.7985	6.51045	19.721	33.8484	20.5882	30.1744	0.935109	4.64635	9.29648	1.87383	4.7163	11.4347	67.3271	47.4359	5.57354	26.0162	49.2943	64.7478
5|M00214_75_000000000-A3TA3_1_1107_23431_8694	CACGCCGTAAACGATGAATGTTAGCCGTCGGCATGCATGCATGTCGGTGGCGCAGCTAACGCATTAAACATTCCGCCTGGGGAGTACGGTCGCAAGATTAAAACTCAAAGGAATTGACGG	1.86407	1.85797	1.86013	2.81728	0.940233	2.80748	1.8859	4.67554	18.5854	9.29648	4.68458	4.7163	5.71735	0	6.64102	27.8677	44.5993	8.53171	36.5966
6|M00214_75_000000000-A3TA3_1_1103_24336_18451	CACGCCGTAAACGATGATTGCTAGTTGTCGGGCTGCATGCAGTTCGGTGACGCAGCTAACGCATTAAGCAATCCGCCTGGGGAGTACGGTCGCAAGATTAAAACTCAAAGGAATTGACGG	0	3.71594	2.79019	10.33	11.2828	15.9091	7.5436	20.5724	20.4439	22.3116	14.0537	4.7163	6.67025	2.84481	4.74359	9.28923	9.29151	2.8439	7.50699
5|M00214_75_000000000-A3TA3_1_2103_5114_18707	CACGCCGTAAACGATGTCTACTAGTTGTTGGTGGAGTAAAATCCATGAGTAACGCAGCTAACGCGTGAAGTAGACCGCCTGGGGAGTACGGTCGCAAGATTAAAACTCAAAGGAATTGAC	5.59222	1.85797	0.930065	3.75638	17.8644	3.74331	9.42951	6.54576	12.0805	13.0151	11.243	2.82978	2.85868	20.8619	16.1282	23.2231	23.2288	10.4276	9.38374
5|M00214_75_000000000-A3TA3_1_1101_5793_10796	CACGCCGTAAACGATGAATGCCAGCCGTTGGGGAGCTTGCTCTTCAGTGGCGCAGCTAACGCTTTAAGCATTCCGCCTGGGGAGTACGGTCGCAAGATTAAAACTCAAAGGAATTGACGG	0.932037	0.928985	2.79019	7.51276	3.76093	11.2299	10.3725	5.61065	12.0805	16.7337	10.3061	11.3191	10.4818	5.68962	5.6923	15.7917	16.7247	3.79187	7.50699
5|M00214_75_000000000-A3TA3_1_2105_24789_23071	CACGCCCTAAACGATGTCTACTAGTTGTTGGTGGAGTAAAATCCATGAGTAACGCAGCTAACGCGTGAAGTAGACCGCCTGGGGAGTACGGTCGCCAGATTAAAACTCAAAGGAATTGAC	4.66019	2.78696	1.86013	11.2691	10.3426	16.8449	8.48655	17.7671	5.57562	8.36683	18.7383	12.2624	12.3876	9.4827	18.9743	17.6495	17.6539	22.7512	15.014
5|M00214_75_000000000-A3TA3_1_1109_7178_6551	CACGCCCTAAACGATGTCTACTAGTTGTTGGTGGAGTAAAATCCATGAGTAACGCAGCTAACGCGTGAAGTAGACCGCCTGGGGAGTACGGTCGCAAGATTAAAACTCACAGGAATTGAC	4.66019	7.43188	1.86013	9.39095	13.1633	15.9091	15.0872	9.35109	6.50488	7.43719	6.55841	13.2057	14.2934	7.58616	14.2308	15.7917	13.0081	20.8553	15.014
5|M00214_75_000000000-A3TA3_1_2113_10016_23203	CACGCCGTAAACGATGGATACTAGCTGTTGGGGGTAACTTCAGTGGCTAAGCGAAAGTGATAAGTATCCCACCTGGGGAGTACGTTCGCAAGATTAAAACTCAAAGGAATTGACGGGGGC	1.86407	3.71594	0.930065	0.939095	1.88047	4.67913	1.8859	15.8968	26.9488	39.0452	32.7921	21.695	22.8694	6.63789	9.48717	20.4363	17.6539	13.2716	15.014
6|M00214_75_000000000-A3TA3_1_1105_16932_19057	CACGCCCTAAACGATGTCTACTAGTTGTTGGTGGAGTAAAATCCATTAGTAACGCAGCTAACGCGTGAAGTAGACCGCCTGGGGAGTACGGCCGCAAGGTTAAAACTCAAAGGAATTGAC	1.86407	8.36087	22.3216	23.4774	18.8047	21.524	19.802	7.48087	12.0805	9.29648	14.9907	44.3333	43.8331	11.3792	22.7692	8.36031	26.9454	24.6472	25.3361
5|M00214_75_000000000-A3TA3_1_1101_22497_22164	CACGCCCTAAACGATGTCTACTAACTGTTGGGTTCTTAAAGAACTTAGTAGTGGAGCTAACGTATTAAGTTGACCGCCTGGGGAGTACGGCCGCAAGGCTAAAACTCAAATGAATTGACG	3.72815	6.5029	0.930065	8.45185	13.1633	4.67913	10.3725	0.935109	0.929269	1.8593	0.936916	3.77304	1.90578	22.7585	18.9743	0	1.8583	16.1155	14.0756
5|M00214_75_000000000-A3TA3_1_1108_9057_6130	CACGCCCTAAACGATGTCTACTAGTTGTTGGTGGAGTAAAATCCATGAGTAACGCAGCTAACGCGTGAAGTAGACCGCCTGGGGAGTACGGTCGCAAGATTAACACTCAAAGGAATTGAC	4.66019	1.85797	3.72026	2.81728	1.88047	12.1657	8.48655	9.35109	4.64635	4.64824	11.243	6.60283	7.62314	13.2758	13.282	23.2231	13.0081	15.1675	10.3221
5|M00214_75_000000000-A3TA3_1_1106_10952_10981	CACGCCCTAAACGATGTCTACTAGTTGTTGGTGGAGTAAAATCCATTAGTAACGCAGCTAACGCGTGAAGTAGACCGCCTGGGGAGTACGGTCGCAAGAATGAAACTCAAAGGAATTGAC	0.932037	0	0.930065	2.81728	4.70117	2.80748	3.7718	13.0915	26.0195	22.3116	40.2874	31.1276	20.0107	4.74135	8.53845	18.5785	21.3705	14.2195	16.8907
5|M00214_75_000000000-A3TA3_1_1101_22144_10696	CACGCCGTAAACGATGAGTGCTAGTTGTTGGGGTGCATGCACCTCAGTGACGCAGCTAACGCGTTAAGCACTCCGCCTGGGGAGTACGGCCGCAAGGTTAAAACTCAAAGGAATTGACGG	13.0485	11.1478	0.930065	1.87819	12.223	14.9732	11.3154	0	0.929269	0	0.936916	17.922	2.85868	2.84481	5.6923	7.43138	4.64576	5.68781	0.938374
9|M00214_75_000000000-A3TA3_1_1109_25305_18167	CACGCCCTAAACGATGTCTACTAGTTGTTGGGGGTAACTTCAGTGGCTAAGCGAAAGTGATAAGTATCCCACCTGGGGAGTACGTTCGCAAGAATGAAACTCAAAGGAATTGACGGGGGC	0	0	0	4.69547	1.88047	3.74331	0.942951	7.48087	16.7268	13.0151	14.9907	21.695	23.8223	6.63789	2.84615	13.0049	10.2207	16.1155	15.014
5|M00214_75_000000000-A3TA3_1_1103_20376_22668	CACGCCCTAAACGATGTCTACTAGTTGTTGGTGGAGTAAAATCCATGAGTAACGCAGCTAACGCGTGAAGTAGACCGCCTGGGGAGTACGGTCGCAAGATTAAAACTCCAAGGAATTGAC	3.72815	1.85797	1.86013	3.75638	7.52187	12.1657	15.0872	9.35109	11.1512	11.1558	2.81075	11.3191	13.3405	10.431	16.1282	14.8628	10.2207	20.8553	12.1989
6|M00214_75_000000000-A3TA3_1_2106_20645_25453	CACGCCCTAAACGATGTCTACTAGTTGTTGGTGGAGTAAAATCCATGAGGAACGCAGCTAACGCGTGAAGTAGACCGCCTGGGGAGTACGGTCGCAAGATTAAAACTCAAAGGAATTGAC	1.86407	8.36087	4.65032	2.81728	9.40233	11.2299	9.42951	13.0915	4.64635	8.36683	6.55841	9.43261	14.2934	13.2758	16.1282	7.43138	16.7247	18.0114	7.50699
5|M00214_75_000000000-A3TA3_1_1108_3670_16620	CACGCCGTAAACGATGGATGCTAGCCGTTGGGGAGCATGCTCTTCAGTGGCGCAGCTAACGCTTTAAGCATCCCGCCTGGGGAGTACGGTCGCAAGATTAAAACTCAAAGGAATTGACGG	0.932037	16.7217	6.51045	2.81728	2.8207	6.55079	6.60065	2.80533	13.939	16.7337	13.1168	3.77304	4.76446	2.84481	1.89743	2.78677	4.64576	7.58374	6.56862
5|M00214_75_000000000-A3TA3_1_1107_13567_10984	CACGCCCTAAACGATGTCTACTAGTTGGTGGTGGAGTAAAATCCATGAGTAACGCAGCTAACGCGTGAAGTAGACCGCCTGGGGAGTACGGTCGCAAGATTAAAACTCAAAGGAATTGAC	3.72815	6.5029	3.72026	9.39095	8.4621	22.4598	11.3154	9.35109	7.43415	8.36683	5.6215	14.1489	12.3876	13.2758	14.2308	22.2941	17.6539	17.0634	18.7675
6|M00214_75_000000000-A3TA3_1_2103_24275_18812	CACGCCGTAAACTATGAGAGCTAGCCGTTGGGAGATTTATCTCTCAGTGGCGCAGCTAACGCATTAAGCTCTCCGCCTGGGGAGTACGGTCGCAAGATTAAAACTCAAAGGAATTGACGG	0	0.928985	5.58039	4.69547	20.6851	26.2031	12.2584	0	0	0	0.936916	0.943261	1.90578	0	0.948717	2.78677	5.57491	0.947968	4.69187
7|M00214_75_000000000-A3TA3_1_1111_24332_11115	CACGCCCTAAACGATGTCTACTAGTTGTCGGGTCTTAATTGACTTGGTAACGCAGCTAACGCGTGAAGTAGACCGCCTGGGGAGTACGGTCGCAAGATTAAAACTCAAAGGAATTGACGG	0	0	0	1.87819	2.8207	9.35827	11.3154	3.74043	1.85854	11.1558	0	2.82978	0	0	0	28.7966	8.36236	0.947968	1.87675
5|M00214_75_000000000-A3TA3_1_2112_15651_22996	CACGCCGTAAACGATGAATGCCAGACGTCGGCAAGCATGCTTGTCGGTGTCACACCTAACGGATTAAGCATTCCGCCTGGGGAGTACGGCCGCAAGGTTAAAACTCAAAGGAATTGACGG	0.932037	8.36087	9.30065	14.0864	1.88047	1.87165	2.82885	1.87022	9.29269	2.78894	3.74766	3.77304	0.952892	1.89654	3.79487	5.57354	8.36236	7.58374	10.3221
5|M00214_75_000000000-A3TA3_1_2101_25490_7552	CACGCCCTAAACGATGTCTACTAGTTGTTGGTGGAGTAAAATCCATGAGTAACGCAGCTAACGCGTGAAGTAGACCGCCTGGGGAGTACGGTCGCAAGAGTAAAACTCAAAGGAATTGAC	2.79611	8.36087	0.930065	3.75638	7.52187	11.2299	13.2013	6.54576	7.43415	10.2261	10.3061	11.3191	5.71735	10.431	9.48717	21.3652	26.0162	28.439	17.8291
5|M00214_75_000000000-A3TA3_1_2114_22324_15439	CACGCCCTAAACGGTGCATACTAGGTCTTGGCGGATTCGACCCCACCAGGGCCCAAGCTAACGCGTTAAGTATGCCGCCTGAGGACTACGGCCGCAAGGCTAAAACTCAAAGGAATTGAC	0.932037	0.928985	0.930065	2.81728	2.8207	1.87165	1.8859	0.935109	3.71708	1.8593	5.6215	6.60283	11.4347	9.4827	13.282	1.85785	10.2207	5.68781	6.56862
6|M00214_75_000000000-A3TA3_1_2113_13641_9333	CACGCCCTAAACGATGTCTACTAGTTGTTGGGAATTCACTTTCTCAGTAACGAAGCTAACGCGTGAAGTTGACCGCCTGGGGAGTACGGCCGCAAGGTTAAAACTCAAAGGAATTGACGG	0	1.85797	5.58039	6.57366	5.6414	12.1657	8.48655	0	1.85854	2.78894	4.68458	8.48935	13.3405	3.79308	4.74359	1.85785	8.36236	2.8439	4.69187
5|M00214_75_000000000-A3TA3_1_2105_9815_8126	CACGCCCTAAACGATGTCAACTGGTTGTTGGTCCTTCACTGGATCAGTAACGAAGCTAACGCGTGAAGTTGACCGCCTGGGGAGTACGGCCGCAAGGTTGAAACTCAAAGGAATTGACGG	4.66019	12.0768	0.930065	7.51276	3.76093	0.935827	2.82885	0.935109	1.85854	5.57789	0.936916	8.48935	5.71735	4.74135	10.4359	1.85785	9.29151	1.89594	4.69187
7|M00214_75_000000000-A3TA3_1_1103_4950_10083	CACGCCCTAAACGATGTCTACTAGTTGTTGGTGGAGTAAAATCCATGAGTAACGCAGCTAACGCGTGAAGTAGACCGCCTGTGGAGTACGGTCGCAAGATTAAAACTCAAAGGAATTGAC	0.932037	0	2.79019	0.939095	9.40233	8.42244	5.6577	6.54576	5.57562	4.64824	2.81075	3.77304	9.52892	8.53443	14.2308	8.36031	7.43321	11.3756	5.63025
6|M00214_75_000000000-A3TA3_1_1103_15276_23727	CACGCCCTAAACGATGTCTACTAGTTGTTGGTGGAGTAAAATCCATTAGTAACGCAGCTAACGCGTGAAGTTGACCGCCTGGGGAGTACGGCCGCAAGGTTGAAACTCAAAGGAATTGAC	0	1.85797	1.86013	4.69547	4.70117	4.67913	5.6577	0	0	5.57789	5.6215	18.8652	14.2934	3.79308	8.53845	18.5785	12.079	18.0114	14.0756
6|M00214_75_000000000-A3TA3_1_2103_14270_24762	CACGCCGTAAACGATGGATACTAGTTGTTGGTGGAGTAAAATCCATTAGTAACGCAGCTAACGCGTGAAGTAGACCGCCTGGGGAGTACGGTCGCAAGATTAAAACTCAAAGGAATTGAC	0	1.85797	0	3.75638	0.940233	0.935827	0.942951	9.35109	25.0903	26.0302	45.9089	15.0922	8.57603	3.79308	4.74359	13.0049	13.0081	5.68781	9.38374
5|M00214_75_000000000-A3TA3_1_1113_12770_5214	CACGCCCTAAACGATGTCTACTAGTTGTTGGTGGAGTAAAATCCATGAGTAACGCAGCTAACGCGTGAAGTAGACCGCCTGGGGAGTACGGTCGCAAGATTCAAACTCAAAGGAATTGAC	1.86407	2.78696	6.51045	7.51276	6.58163	5.61496	6.60065	1.87022	3.71708	2.78894	7.49533	6.60283	11.4347	7.58616	9.48717	9.28923	6.50406	19.9073	7.50699
5|M00214_75_000000000-A3TA3_1_1104_18111_20487	CACGCCCTAAACGATGTCTACTAGTTGTTGGTGGAGTAAAATCCATTAGTAACGCAGCTAACGCGTGAAGTATCCCACCTGGGGAGTACGTTCGCAAGAATGAAACTCAAAGGAATTGAC	0.932037	0.928985	0	0.939095	1.88047	0.935827	1.8859	3.74043	10.222	16.7337	12.1799	8.48935	4.76446	3.79308	3.79487	8.36031	7.43321	6.63578	1.87675
5|M00214_75_000000000-A3TA3_1_1109_21538_15379	TGGGTGACCGTTTGATGCAGGGTGAAACCATCACCGTGCCAGAAGGGCATTATTTTGCCATGGGCGATAACCGAGACAATAGTTCAGATAGCCGTGTCTGGGGCTTTGTTGCTGAAAAAC	0.932037	2.78696	2.79019	3.75638	4.70117	1.87165	3.7718	4.67554	6.50488	4.64824	5.6215	0	0.952892	6.63789	4.74359	4.64461	5.57491	3.79187	4.69187
5|M00214_75_000000000-A3TA3_1_1107_16633_5227	CACGCCCTAAACGATGTCAACTGGTTGTTGGGAATTCACTTTCTCAGTAACGAAGCTAACGCGTGAAGTTGACCGCCTGGGGAGTACGGTCGCAAGATTAAAACTCAAAGGAATTGACGG	1.86407	4.64493	7.44052	2.81728	8.4621	12.1657	9.42951	3.74043	3.71708	1.8593	2.81075	12.2624	12.3876	2.84481	7.58974	0	7.43321	4.73984	9.38374
7|M00214_75_000000000-A3TA3_1_1106_11285_14647	CACGCCGTAAACGATGTCAACTAGCCGTTGGAAGCCTTGAGCTTTTAGTGGCGCAGCTAACGCATTAAGTTGACCGCCTGGGGAGTACGGCCGCAAGGTTAAAACTCAAATGAATTGACG	0	0	0	0	0.940233	0	0	7.48087	2.78781	0.929648	2.81075	0	0.952892	0	0	12.076	10.2207	7.58374	20.6442
6|M00214_75_000000000-A3TA3_1_2110_13500_22377	CACGCCCTAAACGATGTCAACTGGTTGTTGGGAAGGTTCCTTCTCAGTAACGTAGCTAACGCGTGAAGTTGACCGCCTGGGGAGTACGGCCGCAAGGTTGAAACTCAAAGGAATTGACGG	0.932037	1.85797	0.930065	1.87819	3.76093	3.74331	3.7718	0	0	0.929648	0.936916	22.6383	8.57603	3.79308	11.3846	2.78677	0.929151	2.8439	2.81512
6|M00214_75_000000000-A3TA3_1_2108_22106_5039	CACGCCCTAAACGATGTCTACTAGTTGTTGGTGGAGTAAAATCCATGAGTAACGCAGCTAACGCGTGAAGTAGACAGCCTGGGGAGTACGGTCGCAAGATTAAAACTCAAAGGAATTGAC	1.86407	1.85797	1.86013	0	9.40233	10.2941	4.71475	1.87022	4.64635	3.71859	4.68458	2.82978	13.3405	7.58616	5.6923	8.36031	9.29151	9.47968	7.50699
5|M00214_75_000000000-A3TA3_1_1113_21837_16471	CACGCCCTAAACGATGTCTACTAGTTGTTGGTGGAGTAAAATCCATGAGTAACGCAGCTAACGCGTGAAGTAGACCGCCTGGGGAGTACGGTCGCAAGATTAAAACTCAAAGAAATTGAC	1.86407	5.57391	0	1.87819	7.52187	3.74331	0	1.87022	0	0	0.936916	6.60283	7.62314	6.63789	6.64102	3.71569	8.36236	6.63578	5.63025
5|M00214_75_000000000-A3TA3_1_1108_18149_12266	CACGCCCTAAACGATGTCTACTAGTTGTTGGTGGAGTAAAATCCATGAGTAACGCAGCTAACGCGTGAAGTAGACCGACTGGGGAGTACGGTCGCAAGATTAAAACTCAAAGGAATTGAC	3.72815	3.71594	0.930065	1.87819	4.70117	9.35827	7.5436	4.67554	2.78781	10.2261	5.6215	5.65956	6.67025	1.89654	6.64102	4.64461	11.1498	11.3756	7.50699
5|M00214_75_000000000-A3TA3_1_1102_28702_17406	CACGCCCTAAACGATGTCTACTAGTTGTTGGTGGAGTAAAATCCATGAGTAACGCAGCTAACGCGTGCAGTAGACCGCCTGGGGAGTACGGTCGCAAGATTAAAACTCAAAGGAATTGAC	1.86407	3.71594	4.65032	3.75638	5.6414	4.67913	5.6577	2.80533	5.57562	5.57789	4.68458	6.60283	8.57603	10.431	9.48717	13.9338	12.079	18.0114	6.56862
6|M00214_75_000000000-A3TA3_1_1109_5846_21713	CACGCCCTAAACGATGTCTACTAGTTGTTGGTGGAGTAAAATCCATGAGTAACGCAGCTAACGCGTGAAGTAGACCGCCTGGGGAGTACGGTCGCAAGATTAAAACTCAAAGGAAATGAC	3.72815	5.57391	2.79019	5.63457	11.2828	8.42244	12.2584	11.2213	9.29269	8.36683	8.43225	13.2057	9.52892	14.224	18.0256	8.36031	20.4413	16.1155	8.44537
5|M00214_75_000000000-A3TA3_1_2107_27043_16744	CACGCCCTAAACGATGTCTACTAGTTGTTGGTGGAGTAAAATCCATGAGTAACGCAGCTAACGCGTGAAGTAGACCGCCTGGGGAGTACGGTCGCAAGATTAAAAATCAAAGGAATTGAC	1.86407	0.928985	1.86013	0.939095	4.70117	7.48661	4.71475	2.80533	3.71708	4.64824	0.936916	5.65956	6.67025	4.74135	3.79487	5.57354	8.36236	1.89594	4.69187
5|M00214_75_000000000-A3TA3_1_1103_3742_17706	CACGCCCTAAACGATGTCTACTAGTTGTTGGTGGAGTAAAATCCATGAGTAACGCAGCCAACGCGTGAAGTAGACCGCCTGGGGAGTACGGTCGCAAGATTAAAACTCAAAGGAATTGAC	6.52426	2.78696	0	2.81728	8.4621	11.2299	11.3154	9.35109	5.57562	2.78894	4.68458	6.60283	7.62314	8.53443	10.4359	9.28923	9.29151	13.2716	6.56862
5|M00214_75_000000000-A3TA3_1_1104_8066_10513	CACGCCGTAAACGATGTCAACTAACTGTTGGGTTCTTAAAGAACTTAGTAGTGGAGCTAACGTATTAAGTTGACCGCCTGGGGAGTACGGCCGCAAGGTTAAAACTCAAAGGAATTGACG	3.72815	8.36087	3.72026	6.57366	16.9242	7.48661	10.3725	1.87022	0	2.78894	0	0	0.952892	17.0689	9.48717	0	0	4.73984	5.63025
5|M00214_75_000000000-A3TA3_1_2107_19502_10553	CACGCCCTAAACGATGTCTACTAGTTGTTGGGTTCTTAAAGAACTTAGTAGTGGAGCTAACGTATTAAGTTGACCGCCTGGGGAGTACGGCCGCAAGGCTAAAACTCAAATGAATTGACG	0.932037	1.85797	0	3.75638	2.8207	1.87165	3.7718	0	0.929269	0	0	0	0.952892	12.3275	11.3846	0.928923	0	11.3756	5.63025
5|M00214_75_000000000-A3TA3_1_2101_5739_9847	CACGCCCTAAACGATGATTACTCGACATACGCGATACACTGTGTGTGTCTGAGCGAAAGCATTAAGTAATCCACCTGGGAAGTACGACCGCAAGGTTGAAACTCAAAGGAATTGGCGGGG	2.79611	3.71594	2.79019	5.63457	5.6414	4.67913	4.71475	0.935109	0.929269	0.929648	1.87383	0.943261	8.57603	5.68962	1.89743	0	1.8583	1.89594	1.87675
5|M00214_75_000000000-A3TA3_1_1111_26123_16811	CACGCCCTAAACGATGTCTACTAGTTGTTGGTGGAGTAAAATCCATGAGTAACGCAGCTAACGCGTGAAGTAGACCGCCTGGGGAGTACGGTCGCAAGGCTAAAACTCAAATGAATTGAC	2.79611	3.71594	0.930065	1.87819	2.8207	1.87165	7.5436	0.935109	0	0.929648	0	0	0.952892	13.2758	9.48717	0	0.929151	5.68781	6.56862
8|M00214_75_000000000-A3TA3_1_1113_13626_14623	CACGCCCTAAACGATGTCTACTAGTTGTTGGTGGAGTAAAATCCATGAGTAACGCAGCTAACGCGTGAAGTAGACCGCCTGGGGAGTACGGCCGCAAGGTTGAAACTCAAAGGAATTGAC	0.932037	0	1.86013	0	1.88047	7.48661	4.71475	1.87022	0.929269	0.929648	1.87383	4.7163	8.57603	2.84481	4.74359	16.7206	12.079	10.4276	6.56862
5|M00214_75_000000000-A3TA3_1_1113_12843_26116	CACGCCCTAAACGATGGATACTCGACATACGCGATACACTGTGTGTGTCTGAGCGAAAGCATTAAGTATCCCACCTGGGAAGTACGACCGCAAGGTTGAAACTCAAAGGAATTGGCGGGG	2.79611	1.85797	7.44052	22.5383	0.940233	3.74331	0	3.74043	0.929269	2.78894	0.936916	9.43261	3.81157	0	2.84615	1.85785	2.78745	0	1.87675
5|M00214_75_000000000-A3TA3_1_1102_10823_20604	CACGCCCTAAACGATGTCTACTAGTTGTTGGTGGAGTAAAATCCATGAGTAACGCAGCTAACGCGTGAAGTAGAACGCCTGGGGAGTACGGTCGCAAGATTAAAACTCAAAGGAATTGAC	2.79611	4.64493	0	0	4.70117	11.2299	4.71475	2.80533	1.85854	1.8593	4.68458	5.65956	9.52892	3.79308	6.64102	7.43138	11.1498	13.2716	6.56862
8|M00214_75_000000000-A3TA3_1_2111_11329_7070	CACGCCCTAAACGATGTCTACTAGTTGTTGGGTCTTCACTGACTCAGTAACGAAGCTAACGCGTGAAGTTGACCGCCTGGGGAGTACGGCCGCAAGGTTGAAACTCAAAGGAATTGACGG	0	0.928985	0.930065	3.75638	1.88047	5.61496	0.942951	0	1.85854	0.929648	0.936916	1.88652	3.81157	1.89654	3.79487	8.36031	9.29151	5.68781	2.81512
6|M00214_75_000000000-A3TA3_1_1101_24114_16133	CACGCCCTAAACGATGTCTACTAGTTGTTGGTGGAGTAAAATCCATTAGTAACGCAGCTAACGCGTGAAGTAGACCGCCTGGGGAGTACGGTCGCAAGGCTGAAACTCAAAGGAATTGAC	0.932037	2.78696	9.30065	15.9646	15.0437	15.9091	16.9731	0.935109	2.78781	1.8593	0.936916	5.65956	6.67025	1.89654	2.84615	1.85785	4.64576	6.63578	3.7535
5|M00214_75_000000000-A3TA3_1_2112_17653_27952	CACGCCGTAAACGATGGATACTTGTTGTTGGAGGTATTGACCCCTTCAGTGACGAAGCTAACGCGTTAAGTATCCCGCCTGGGGAGTACGGTCGCAAGATTAAAACTCAAAGAAATTGAC	0.932037	0.928985	0	1.87819	0.940233	0.935827	1.8859	0.935109	0	1.8593	0	2.82978	2.85868	5.68962	2.84615	10.2182	9.29151	3.79187	9.38374
5|M00214_75_000000000-A3TA3_1_1103_22314_8587	CACGCCCTAAACGATGTCTACTAGTTGTTGGTGGAGTAAAATCCATGAGTAACGCAGCTAACGCGTGAAGTAGACCGCCTGGGGAGTATGGTCGCAAGATTAAAACTCAAAGGAATTGAC	2.79611	0	0	1.87819	3.76093	1.87165	3.7718	4.67554	1.85854	0.929648	3.74766	3.77304	1.90578	5.68962	4.74359	5.57354	5.57491	3.79187	4.69187
5|M00214_75_000000000-A3TA3_1_1112_8197_8881	CACGCCCTAAACGATGTCTACTAGTTGTTGGTGGAGTAAAATCCATTAGTAACGCAGCTAACGTATTAAGTTGACCGCCTGGGGAGTACGGCCGCAAGGCTAAAACTCAAATGAATTGAC	3.72815	4.64493	1.86013	6.57366	6.58163	7.48661	1.8859	0	0.929269	4.64824	2.81075	1.88652	0	7.58616	14.2308	1.85785	0	8.53171	2.81512
5|M00214_75_000000000-A3TA3_1_1111_18165_15757	CACGCCCTAAACGATGTCTACTAGTTGTTGGTGGAGTAAAATCCATGAGTAACGCAGCTAACGCGTGAAGTAGACCGCCTGGGGAGCACGGTCGCAAGATTAAAACTCAAAGGAATTGAC	1.86407	0	0.930065	3.75638	0.940233	7.48661	10.3725	2.80533	1.85854	5.57789	3.74766	6.60283	3.81157	6.63789	7.58974	4.64461	10.2207	6.63578	3.7535
5|M00214_75_000000000-A3TA3_1_1102_21796_19275	TATGCCTTGACTAATGAAAGTGAAACGTTGGAGCGTTCCAACTGTTGCAGCTAACGCGTGGAACTTTCCGCCTGAGGAGTACGGTCGCAAGGCTGAAACTCAAAGGAATTGACGGGGACC	1.86407	3.71594	9.30065	5.63457	8.4621	17.7807	5.6577	0	0	0	0	0.943261	0	0	0	0	0	0	0
10|M00214_75_000000000-A3TA3_1_1102_10800_3097	CACGCCCTAAACGATGTCTACTAGTTGTTGGTGGAGTAAAATCCATGAGTAACGCAGCTAACGCGTGAAGTAGACCGCCTTGGGAGTACGGTCGCAAGATTAAAACTCAAAGGAATTGAC	0.932037	0.928985	0.930065	0.939095	8.4621	2.80748	2.82885	3.74043	5.57562	3.71859	4.68458	7.54609	3.81157	2.84481	9.48717	3.71569	4.64576	5.68781	3.7535
5|M00214_75_000000000-A3TA3_1_2105_6891_18046	CACGCCCTAAACGATGTCTACTAGTTGTTGGTGGAGTAAAATCCATGAGTAACGCAGCTAACGCGTGAAGTAGACCGCCTGGGGAGTACTGTCGCAAGATTAAAACTCAAAGGAATTGAC	4.66019	0.928985	0.930065	2.81728	8.4621	3.74331	2.82885	4.67554	4.64635	0.929648	4.68458	5.65956	3.81157	5.68962	8.53845	8.36031	8.36236	10.4276	5.63025
5|M00214_75_000000000-A3TA3_1_1109_14886_4582	CACGCCCTAAACGATGTCTACTAGTTGTTGGTGGAGTAAAATCCATTAGTAACGCAGCTAACGCGTGAAGTAGACCGCCTGGGAGTACGGTCGCAAGATTAAAACTCAAAGGAATTGACG	2.79611	0.928985	0.930065	4.69547	1.88047	2.80748	3.7718	2.80533	0.929269	2.78894	1.87383	3.77304	5.71735	6.63789	8.53845	0.928923	6.50406	2.8439	3.7535
5|M00214_75_000000000-A3TA3_1_1104_19314_20909	CACGCCCTAAACGATGTCTACTAGCTGTTGGTGGAGTAAAATCCATGAGTAACGCAGCTAACGCGTGAAGTAGACCGCCTGGGGAGTACGGTCGCAAGATTAAAACTCAAAGGAATTGAC	6.52426	1.85797	1.86013	4.69547	5.6414	10.2941	8.48655	0.935109	0.929269	5.57789	4.68458	5.65956	6.67025	8.53443	3.79487	10.2182	4.64576	14.2195	6.56862
5|M00214_75_000000000-A3TA3_1_2104_5438_20150	TATGCCTTGACTAATGAAAGTGAAACGTTGGAGCGTTCCAACTGTTGCAGCTAACGCGTGGAACTTTCCGCCTGAGGGGTACGGTCGCAAGGCTGAAACTCAAAGGCATTGACGGGGGTC	0.932037	2.78696	13.951	14.0864	15.984	14.0374	7.5436	0	0	0	0	0	0	0	0	0	0	0.947968	0
5|M00214_75_000000000-A3TA3_1_1104_19919_5268	CACGCCCTAAACGATGTCTACTAGTTGTTGGTGGAGTAAAATCCATGAGTAAAGCAGCTAACGCGTGAAGTAGACCGCCTGGGGAGTACGGTCGCAAGATTAAAACTCAAAGGAATTGAC	2.79611	0	0.930065	2.81728	1.88047	4.67913	2.82885	0.935109	3.71708	0.929648	2.81075	4.7163	4.76446	4.74135	4.74359	6.50246	5.57491	4.73984	2.81512
21|M00214_75_000000000-A3TA3_1_1104_13442_15322	CACGCCGTAAACGATGTCGACTTGGAGGTTGTGCCCTTGAGGCGTGGCTTCCGGAGCTAACGCGTTAAGTCGACCGCCTGGGGAGTACGGTCGCAAGATTAAAACTCAAAGGAATTGACG	0	0	0	0	0	0	0	0	0	0	0	0	0	0	0	22.2941	22.2996	0.947968	14.0756
6|M00214_75_000000000-A3TA3_1_1114_10968_18819	CACGCCCTAAACGATGTCTACTAGTTGTTGGTGGAGTAAAATCCATGAGTAACGCAGCTAACGCGTGAAGTAGACCGCCTGGGGAGTACGGTCGCAAGGTTAAAACTCAAAGGAATTGAC	0.932037	1.85797	1.86013	3.75638	2.8207	4.67913	4.71475	3.74043	4.64635	1.8593	0.936916	5.65956	8.57603	1.89654	4.74359	4.64461	3.71661	8.53171	3.7535
5|M00214_75_000000000-A3TA3_1_2105_25843_21281	CACGCCCTAAACGATGTCTACTAGTTGTTGGTGGAGTAAAATCCATGAGTAACGCAGCTAACGCGTGAAGTAGACCGCCTGGGGAGTACGGACGCAAGATTAAAACTCAAAGGAATTGAC	1.86407	1.85797	0.930065	1.87819	2.8207	6.55079	2.82885	1.87022	5.57562	1.8593	1.87383	4.7163	4.76446	4.74135	10.4359	5.57354	11.1498	2.8439	7.50699
5|M00214_75_000000000-A3TA3_1_1107_17341_8752	CACGCCCTAAACGATGTCTACTAGTTGTTGGTGGAGTACAATCCATGAGTAACGCAGCTAACGCGTGAAGTAGACCGCCTGGGGAGTACGGTCGCAAGATTAAAACTCAAAGGAATTGAC	3.72815	2.78696	2.79019	3.75638	3.76093	4.67913	2.82885	1.87022	0.929269	2.78894	1.87383	3.77304	3.81157	1.89654	2.84615	7.43138	5.57491	5.68781	3.7535
5|M00214_75_000000000-A3TA3_1_1104_5736_8089	CACGCCCTAAACGATGTCTACTAGTTGTTGGTGGAGTCAAATCCATGAGTAACGCAGCTAACGCGTGAAGTAGACCGCCTGGGGAGTACGGTCGCAAGATTAAAACTCAAAGGAATTGAC	3.72815	0	1.86013	0.939095	2.8207	3.74331	7.5436	2.80533	2.78781	0.929648	3.74766	5.65956	5.71735	3.79308	4.74359	7.43138	13.0081	6.63578	3.7535
6|M00214_75_000000000-A3TA3_1_2109_17834_24698	CACGCCCTAAACGATGTCTACTAGTTGTTGGCGGAGTAAAATCCATGAGTAACGCAGCTAACGCGTGAAGTAGACCGCCTGGGGAGTACGGTCGCAAGATTAAAACTCAAAGGAATTGAC	0	1.85797	1.86013	2.81728	2.8207	5.61496	5.6577	5.61065	3.71708	3.71859	0.936916	4.7163	6.67025	7.58616	9.48717	7.43138	2.78745	5.68781	3.7535
6|M00214_75_000000000-A3TA3_1_1109_24185_14647	CACGCCCTAAACGATGTCAACTGGTTGTTGGTGGAGTAAAATCCATTAGTAACGCAGCTAACGCGTGAAGTAGACCGCCTGGGGAGTACGGTCGCAAGATTAAAACTCAAAGGAATTGAC	0.932037	2.78696	0.930065	3.75638	2.8207	4.67913	1.8859	0.935109	0.929269	1.8593	1.87383	9.43261	8.57603	1.89654	2.84615	5.57354	6.50406	4.73984	1.87675
6|M00214_75_000000000-A3TA3_1_1103_27293_11932	CACGCCCTAAACGATGTCTACTAGTTGTTGGTGGAGTAAAATCCATGAGTAACGCAGCTAACGCGTGAAGTAGACCGCCTGGGGAGTACGGTCGCAAGATTAAAACTCAAAGGAATTGAA	0	4.64493	0.930065	0.939095	1.88047	5.61496	3.7718	1.87022	3.71708	1.8593	5.6215	3.77304	3.81157	3.79308	7.58974	12.076	9.29151	4.73984	4.69187
5|M00214_75_000000000-A3TA3_1_2110_18192_26705	CACGCCCTAAACGATGTCTACTAGTTGTTGGTGGAGTAAAATCCATGAGTAACGCAGCTAACGCGTGAAGCAGACCGCCTGGGGAGTACGGTCGCAAGATTAAAACTCAAAGGAATTGAC	1.86407	1.85797	0.930065	0.939095	1.88047	1.87165	5.6577	2.80533	0	1.8593	2.81075	4.7163	10.4818	6.63789	3.79487	6.50246	4.64576	8.53171	8.44537
9|M00214_75_000000000-A3TA3_1_1109_15478_12175	CACGCCCTAAACGATGTCAACTGGTTGTTGGGTCTTCACTGACTCAGTAACGAAGCTAACGCGTGAAGTAGACCGCCTGGGGAGTACGGTCGCAAGATTAAAACTCAAAGGAATTGACGG	0	2.78696	0	1.87819	2.8207	8.42244	3.7718	0.935109	0.929269	2.78894	1.87383	7.54609	2.85868	0.94827	2.84615	15.7917	13.0081	7.58374	7.50699
5|M00214_75_000000000-A3TA3_1_2110_18528_11010	CACGCCCTAAACGATGTCCACTAGTTGTTGGTGGAGTAAAATCCATGAGTAACGCAGCTAACGCGTGAAGTAGACCGCCTGGGGAGTACGGTCGCAAGATTAAAACTCAAAGGAATTGAC	0.932037	4.64493	0	2.81728	0	5.61496	5.6577	4.67554	4.64635	3.71859	0.936916	6.60283	4.76446	0	3.79487	3.71569	7.43321	3.79187	3.7535
14|M00214_75_000000000-A3TA3_1_1113_8087_10088	CACGCCGTAAACGATGTCAACTAGCCGTTGGGAGCCTTGAGCTCTTAGTGGCGCAGCTAACGCATTAAGTTGACCGCCTGGGGAGTACGGTCGCAAGATTAAAACTCAAAGGAATTGACG	0	0	0	0	0	0	0	0	0.929269	1.8593	1.87383	0	0.952892	0	0.948717	22.2941	11.1498	3.79187	15.9524
5|M00214_75_000000000-A3TA3_1_2104_22590_4055	CACGCCCTAAACGATGTCTACTAGTTGTTGGTGGAGTAAAATCCATGAGTAACGCAGCTAACGCGTGAAGTAGACCGCCTGGGGAGTACGGTCGCAAGATTAAAACGCAAAGGAATTGAC	2.79611	2.78696	0.930065	0.939095	7.52187	5.61496	3.7718	1.87022	0.929269	4.64824	1.87383	5.65956	0.952892	2.84481	4.74359	3.71569	2.78745	4.73984	5.63025
12|M00214_75_000000000-A3TA3_1_2104_15843_16890	CACGCCGTAAACGATGGATACTAGCTGTTGGGGGTAACTTCAGTGGCTAAGCGAAAGTGATAAGTATCCCACCTGGGAAGTACGTTCGCAAGAATGAAACTCAAAGGAATTGACGGGGGG	0	0	0	1.87819	0.940233	0	2.82885	5.61065	7.43415	6.50754	11.243	2.82978	0	0	0	4.64461	8.36236	3.79187	1.87675
7|M00214_75_000000000-A3TA3_1_2112_9218_10606	CACGCCGTAAACGATGAATGTTAGCCGTCGGGCAGTTTACTGTTCGGTGGCGCAGCTAACGCATTAAACATTCCGCCTGGGGAGTACGGTCGCAAGATTAAAACTCAAAGGAATTGACGG	0	0.928985	3.72026	1.87819	2.8207	5.61496	0.942951	3.74043	2.78781	0.929648	2.81075	2.82978	1.90578	0	0	6.50246	12.079	8.53171	3.7535
5|M00214_75_000000000-A3TA3_1_1110_8088_15595	CACGCCCTAAACGATGTCTACTAGTTGTTGGTGGAGTAAAATCCATGAGTCACGCAGCTAACGCGTGAAGTAGACCGCCTGGGGAGTACGGTCGCAAGATTAAAACTCAAAGGAATTGAC	2.79611	0	0.930065	0	3.76093	5.61496	3.7718	0.935109	0.929269	1.8593	0.936916	5.65956	5.71735	5.68962	3.79487	5.57354	7.43321	7.58374	4.69187
9|M00214_75_000000000-A3TA3_1_2105_19904_19914	CACGCCCTAAACGATGTCAACTGGTTGTTGGGAGGGTTTCTTCTCAGTAACGAAGCTAACGCGTGAAGTAGACCGCCTGGGGAGTACGGTCGCAAGATTAAAACTCAAAGGAATTGACGG	0	0	0	2.81728	0	0.935827	1.8859	2.80533	4.64635	5.57789	9.36916	4.7163	7.62314	1.89654	1.89743	5.57354	6.50406	1.89594	1.87675
		16578.1	18763.6	20730.2	22052.8	25633.6	26693.5	25030.6	21573.9	21389.9	25969.7	25186.2	26642.4	28739.2	27464.7	29573.4	27012.1	35410.9	35733.7	34121.2
