# Supplementary material for: Optimized Cryopreservation of Mixed Microbial Communities for Conserved Functionality and Diversity
Source: PLoS One. 2014 Jun 17;9(6):e99517. doi: 10.1371/journal.pone.0099517 (PMC4061060; doi:10.1371/journal.pone.0099517)
Supplement: Dataset S2 — Sequences and their counts in the OLAND samples. (XLSX) [file pone.0099517.s014.xlsx]

## Sheet: Sheet1
Name	seq	pre	no CPA	DMSO	DMSO+TT
1|M00214_75_000000000-A3TA3_1_1101_15053_2947	CTAGCCGTAAACGATGGGCACTAAGTAGAGGGGTTTTGATTATTTCTCTGCCGGAGCTAACGCATTAAGTGCCCCGCCTGGGGAGTACGGCCGCAAGGCTAAAACTCAAAAGAATTGACG	1859.96	1240.78	1312.52	1211.68
1|M00214_75_000000000-A3TA3_1_1101_21395_4995	CACGCCCTAAACGATGTCAACTGGTTGTTGGGAGGGTTTCTTCTCAGTAACGTAGCTAACGCGTGAAGTTGACCGCCTGGGGAGTACGGCCGCAAGGTTGAAACTCAAAGGAATTGACGG	961.245	1311.15	1293.68	1272.97
1|M00214_75_000000000-A3TA3_1_1101_12364_3300	CACGCCGTAAACGATGGACACTAGCTGTGGGGGCGAAAGCCTCCGTGGCCAAGCGAAAGTGATAAGTGTCCCACCTGGGGAGTACGGCCGCAAGGCTGAAACTCAAAGGAATTGACGGGG	647.679	1287.99	1370.84	943.783
1|M00214_75_000000000-A3TA3_1_1101_18114_3426	CACGCCCTAAACGATGCTCACTCGACGTACGGGAGTAATTTTGTGCGTCCAAGCGAAAGCGATAAGTGAGCCACCTGGGGAGTACGTCGGCAACGATGAAACTCAAAGGAATTGACGGGG	749.521	510.385	1139.37	874.619
1|M00214_75_000000000-A3TA3_1_1101_10485_6622	CACGCCCTAAACGATGTCAACTAGTTGTCGGATCTAATTAAGGATTTGGTAACGTAGCTAACGCGTGAAGTTGACCGCCTGGGGAGTACGGTCGCAAGATTAAAACTCAAAGGAATTGAC	961.245	600.348	398.332	855.358
1|M00214_75_000000000-A3TA3_1_1101_17149_5008	CACGCCCTAAACGATGCGAACTAGGTGTTGGGGAAGGAGACTTCTTTAGTACCGTAGCTAACGCGTGAAGTTCGCCGCCTGGGGAGTACGGTCGCAAGATTAAAACTCAAAGGAATTGAC	512.783	506.822	673.756	680.259
1|M00214_75_000000000-A3TA3_1_1101_16890_2686	CTGGCCCTAAACGATGACAACTGGCTTTTCGGAGTATCGACCCTCTGAGAGGCGAAGCTAACGCGTTAAGTTGTCCGCCTGGGTAGTACGGCCGCAAGGCTAAAACTCAAAGGAATAGAC	782.575	650.229	556.23	405.354
1|M00214_75_000000000-A3TA3_1_1101_18381_2472	CACGCCCTAAACGATCTTGACTAGCTTTTCGGAGTATCGACCCTCTGAGAGGCGAAGCTAACGCGTTAAGTCAAGCGCCTGGGTAGTACGAGCGCAAGCTTAAAACTCAAAGGAATAGAC	612.838	503.259	597.499	461.386
1|M00214_75_000000000-A3TA3_1_1101_15398_3659	CTAGCAGTAAACACTGCACACTAAACATTGGGGCCTCTTCGAGAGGTTTCAGTGCTGTAGCGAAGGCGAAGAGTGTGCTACCTGGGAAGTATAGTCGCAAGGCCGAAACTTAAAGGAATA	947.845	349.164	366.035	280.158
1|M00214_75_000000000-A3TA3_1_1101_14072_8002	CACGCCCTAAACGATGCGAACTGGACGTTGGGCACACTTAGGTGCTCAGTGTCGAAGCTAACGCGTTAAGTTCGCCGCCTGGGGAGTACGGTCGCAAGACTGAAACTCAAAGGAATTGAC	208.151	555.812	693.493	454.382
1|M00214_75_000000000-A3TA3_1_1101_16434_4768	CTAGCTGTAAACGATGCTCGCTAGAAACCTGTCCCGTTCCATTCCTCAATAAAGAATTTACAAGTTGTATATGTAAGTAAGGCGAAGCCGCCTTACGGCTACCATGTACGAGTTGTGAAT	622.665	763.351	649.533	395.724
1|M00214_75_000000000-A3TA3_1_1101_16951_1927	CACGCCCTAAACGATGAATGCTAGATATCGGGAGTATCGACCCTCTCGGTGTCGTTTAACCAAGCTAACGCGTTAAGCATTCCGCCTGGGGAGTACGGCCGCAAGGCTAAAACTCAAAGG	343.94	422.203	419.864	281.909
1|M00214_75_000000000-A3TA3_1_1101_14642_9236	CACGCCCTAAACGATGTATACTCGTTGTTTGAGAGTAATCTTGAGCGACCAAGCGAAAGCATTAAGTATACCACCTGGGGAGTACGCCCGCAAGGGTGAAACTCAAAGGAATTGACGGGG	168.843	546.905	427.938	368.583
1|M00214_75_000000000-A3TA3_1_1101_21319_3323	CACGCCGTAAACGATGCACACTAGATCGGAGTGGTTCTCATGCCTTTCCGGTCGAAGCAAAAGCGCTAAGTGTGCCGCCTGGGGAGTACGGTCGCAAGGCTAAAACTCAAAGGAATTGAC	318.926	264.545	460.235	374.712
1|M00214_75_000000000-A3TA3_1_1101_5513_8641	CACGCCCTAAACGATGATTACTCGACATACGCGATACACTGTGTGTGTCTGAGCGAAAGCATTAAGTAATCCACCTGGGAAGTACGACCGCAAGGTTGAAACTCAAAGGAATTGGCGGGG	151.87	395.482	352.578	330.061
1|M00214_75_000000000-A3TA3_1_1101_9555_4909	CACGCCGTAAACGATGCACACTAGGCATTGGCAGTATCGACCCTGTCAGTGCCGCTTAACCAAGCTAACGCGTTAAGTGTGCCGCCTGGGGAGTACGGCCGCAAGGCTAAAACTCAAAGG	507.423	239.605	232.361	195.235
1|M00214_75_000000000-A3TA3_1_1101_19346_4623	CACGCTGTAAACGATGGATACTAGGTGTGGGAGGTTATTTACCCCTTCCGTGCCGAAGCTAACGCGTTAAGTATCCCGCCTGGGGACTACGGCCGCAAGGTTAAAACTCAAAGGAATTGA	299.272	187.943	218.903	334.439
1|M00214_75_000000000-A3TA3_1_1101_24600_5256	CACGCCGTAAACGATGAGCACTAGGTAGCCGCCGGATCCGACCGGTGGCTGCTGCAGGAAATCCATTAAGTGCTCCGCCTGGGGAGTATGGTCGCAAGGCTGAAACTCAAAGGAATTGAC	238.525	383.902	133.675	94.5534
1|M00214_75_000000000-A3TA3_1_1101_17630_2194	CACGCCGTAAACGATGAGTACTAGGGGTAGGGGGTATCGACCCCCTCTGTCCCGAAGCCAACGCGATAAGTACTCCGCCTGGGGACTACGGCCGCAAGGCTAAAACTCAAAGGAATTGAC	209.044	265.436	181.223	149.71
2|M00214_75_000000000-A3TA3_1_1101_21473_6076	CACGCTGTAAACGATGGATACTAGGTGTAGGAGGTATCGACCCCTTCTGTGCCGGAGTTAACACAATAAGTATCCCACCTGGGGAGTACGGCCGCAAGGTTGAAACTCAAAGGAATTGAC	0.89335	83.7281	317.589	384.342
2|M00214_75_000000000-A3TA3_1_1101_14717_3559	CACGCCGTAAACGATGAGTGCTAGGTGTCGGAGCCGACAGGCTTCGGTGCCGCAGCTAACGCATTAAGCACTCCGCCTGGGGAGTACGGTCGCAAGACTGAAACTCAAAGGAATTGACGG	0	438.236	138.16	256.52
1|M00214_75_000000000-A3TA3_1_1101_13732_6512	CACGCCCTAAACGATGTCAACTAGTTGTTGGGAAGGTTCCTTCTCAGTAACGTAGCTAACGCGTGAAGTTGACCGCCTGGGGAGTACGGCCGCAAGGTTGAAACTCAAAGGAATTGACGG	211.724	130.046	212.623	215.372
1|M00214_75_000000000-A3TA3_1_1101_18558_14601	CACGCCCTAAACGATGCTAACTCGATGTTTGGCCGTAAGGTTGAGCATCCAAGGGAAACCGATAAGTTAGCCACCTGGGGAGTACGACCGCAAGGTTGAAACTCAAAGGAATTGACGGGG	72.3614	283.25	126.497	247.765
1|M00214_75_000000000-A3TA3_1_1101_20458_15010	CTAGCGGTAAACGATGGGCACTAGGTGTCGGGAGGTGTTGACCCTTTCGGTGCCGAAGCTAACGCATTAAGTGCCCCGCCTGGGGAGTACGACCGCAAGGTTGAAACTCAAAGGAATTGA	100.055	211.992	207.241	160.216
2|M00214_75_000000000-A3TA3_1_1101_17254_5197	CACGCTGTAAACGATGAGTGCTAGGTGTCGGAGCCGACAGGCTTCGGTGCCGCAGCTAACGCATTAAGCACTCCGCCTGGGGAGTACGCTCGCAAGAGTGAAACTCAAAGGAATTGACGG	0	160.33	241.332	202.239
1|M00214_75_000000000-A3TA3_1_1101_6555_10975	CATACAGTAAACGATGATTACTCGATGTTGGCGATACACAGTCAGCGTCTTAGCGAAAGCGATAAGTAATCCACCTGGGGAGTACGCTGGCAACAGTGAAACTCAAAGGAATTGACGGGG	197.43	144.297	120.217	126.947
1|M00214_75_000000000-A3TA3_1_1101_16239_7915	CACGCCCTAAACGATGTGCATTAGGTCGTGGGGGTTCTGACACCTCCTCGATCGAAGCGAAAGTAATTAATGCACCGCCTGGGGAGTACGGTCGCAAGGCTAAAACTCAAAGGAATTGAC	126.856	116.685	182.12	156.714
1|M00214_75_000000000-A3TA3_1_1101_9468_7021	CGTGCCGTAAACGATGCCAACTAGGCGTTCGGCTTGCGGAAGCGAGCCGGGTGCCGCAGGAAACCCGATAAGTTGGCCGCCTGGGGAGTACGGTCGCAAGGCTAAAACTCAAAGGAATTG	67.0013	138.062	194.681	177.725
1|M00214_75_000000000-A3TA3_1_1101_8947_6131	CACGCTGTAAACGATGAGAACTAGATGTTGGGAGGGTTTAGCCTCTCAGTGTCGCAGCTAACGCACTAAGTTCTCCGCCTGGGGAGTACGGTCGCAAGACTAAAACTCAAAGGAATTGAC	105.415	147.86	139.955	133.075
1|M00214_75_000000000-A3TA3_1_1101_25618_6862	CACGCTGTAAACGATGAGTGCTAGATGCCGGAATCATTCGGTGTCGCAGCTAACGCATTAAGCACTCCACCTGGGAAGTACGATCGCAAGGTTGAAACTCAAAGGAATTGACGGGGGCCC	159.016	99.7611	180.326	114.69
2|M00214_75_000000000-A3TA3_1_1101_21780_3218	CACGCTGTAAACGATGAGTACTAGGTGTCGGCTGTCAAAGGTCGGTGCCGGCGTTAACACATTAAGTACTCCGCCTGGGGAGTACGCTCGCAAGAGTGAAACTCAAAGGAATTGACGGGG	0	535.325	0	0
1|M00214_75_000000000-A3TA3_1_1101_18944_2983	CACGCCCTAAACGATGAATGCTAGATATTGGGAGTATCGACCCTCCCAGTGTCGGTTAAAATAGCAAACGCATTAAGCATTCCGCCTGGGGAGTACGGTCGCAAGACTAAAACTCAAAGG	273.365	82.8373	76.2573	87.5495
1|M00214_75_000000000-A3TA3_1_1101_7350_18396	CTAGCCCTAAACGATGAATACTTGGTGTCTGGAGGTTTAATACTCCGGGTGCCGTCGCTAACGTTTTTAGTATTCCGCCTGGGGAGTACGTACGCAAGTATGAAACTCAAAGGAATTGAC	29.4806	86.4002	215.315	156.714
1|M00214_75_000000000-A3TA3_1_1102_24938_14041	CACGCCCTAAACGATGCGAACTGGATGTTGGTCTCAACTTGGAGATCAGTGTCGAAGCTAACGCGTTAAGTTCGCCGCCTGGGGAGTACGGTCGCAAGACTGAAACTCAAAGGAATTGAC	50.0276	202.194	96.8917	126.071
1|M00214_75_000000000-A3TA3_1_1101_9549_6810	CACGCTGTAAACGATGAGTGCTAGACGTTGGGGGGTCACCCTTCAGTGTCGCAGCTAACGCGTTAAGCACTCCGCCTGGGGAGTACGGTCGCAAGATTAAAACTCAAAGGAATTGACGGG	158.123	78.3837	127.395	115.565
1|M00214_75_000000000-A3TA3_1_1101_25516_6454	CACGCTGTAAACGATGAGAACTAGATGTTGGGAGGGTTTTGCCTCTCAGTGTCGCAGCTAACGCGCTAAGTTCTCCGCCTGGGGAGTACGGCCGCAAGGTTGAAACTCAAAGGAATTGAC	89.335	109.559	129.189	104.184
1|M00214_75_000000000-A3TA3_1_1101_11075_4417	CTGGCCGTAAACGTTGGGCACTAGGTGTGGGAGGTATCGACCCCTTCCGTGCCGTAGCTAACGCATTAAGTGCCTCACCTGGGGAGTACGACCGCAAGGTTGAAACTCAAAGGAATTGAC	137.576	85.5095	113.04	108.561
1|M00214_75_000000000-A3TA3_1_1101_23491_25420	CACGCCCTAAACTTTGCATACTAGTTATTGGCGATATACTGTCAGTGACCAAGCGAAAGCGTTAAGTATGCCACCTGGGGAGTACGACCGCAAGGTTGAAACTCAAAGGAATTGACGGGG	48.2409	164.784	139.955	67.4131
2|M00214_75_000000000-A3TA3_1_1101_12796_5894	CACGCCGTAAACGATGGATACTAGGTGTAGGAGGTATCGACCCCTTCTGTGCCGCAGTTAACACATTAAGTATCCCGCCTGGGGAGTACGGCCGCAAGGTTGAAACTCAAAGGAATTGAC	0	19.5959	140.852	237.259
1|M00214_75_000000000-A3TA3_1_1101_14307_5311	CACGCCCTAAACGATGTCAACTAGTTGTCGGGCCTTACTAGGCTTGGTAACGAAGCTAACGCGTGAAGTTGACCGCCTGGGGAGTACGGTCGCAAGATTAAAACTCAAAGGAATTGACGG	103.629	57.0063	92.406	126.071
1|M00214_75_000000000-A3TA3_1_1101_11518_5572	CACGCCCTAAACGATGAATGCTAGATATCGGGAGTATCGACCCTCCCGGTGTCGGTTAAAATAGCTAACGCATTAAGCATTCCGCCTGGGGAGTACGGCCGCAAGGCTAAAACTCAAAGG	98.2685	98.8704	90.6117	69.1641
1|M00214_75_000000000-A3TA3_1_1102_26583_11164	CACGCCATAAACGATGAGAACTAGATGTTGAGAGGGTAAGCCTCCCAGTGTCGAAGCTAACGCGATAAGTTCTCCGCCTGGGGAGTACGGCCGCAAGGTTGAAACTCAAAGGAATTGACG	85.7616	95.3075	103.172	84.923
1|M00214_75_000000000-A3TA3_1_1101_7601_12488	CACGCCGTAAACGATGAGAACTAGCCGTTGGGGGGTTTAAACCCTTTAGTGGCGCAGCTAACGCGATAAGTTCTCCGCCTGGGGAGTACGGCCGCAAGGTTAAAACTCAAAGGAATTGAC	73.2547	64.1321	130.086	109.437
1|M00214_75_000000000-A3TA3_1_1101_7656_5280	CACGCCCTAAACGATGTGCACTAGATCAGGGAGGTTCTGATACCCTCCGGGTCGAAGCAAAAGTGTTAAGTGCACCGCCTGGGGAGTACGGTCGCAAGGCTAAAACTCAAAGGAATTGAC	64.3212	21.3774	119.32	132.2
1|M00214_75_000000000-A3TA3_1_1101_13482_11979	CTGGCCGTAAACGATGTGCATTAGGGAGAGGGAGTTCCTAGACTTTCTCTCCCCAAGGGAAACCGTTAAATGCACCGCCTGGGGAGTATGCTCGCAAGGGTAAAACTCAAAGGAATTGAC	83.9749	92.6353	87.0231	70.9151
1|M00214_75_000000000-A3TA3_1_1101_23117_4261	CACGCTGTAAACGATGTGAACTAGGTGTAGGTGGTATTGACCCCATCTGTGCCGAAGCCAACGCGATAAGTTCACCGCCTGGGGAGTACGGCCGCAAGGCTAAAACTCAAAGGAATTGAC	55.3877	114.013	61.903	92.8024
1|M00214_75_000000000-A3TA3_1_1101_13129_6671	CACGCCCTAAACGATGCGCACTAGACTGGTGCGGCTCTCACGCCGTATCGGTCGTAGAGAAATTGCTAAGTGCGCCGCCTGGGGAGTACGGTCGCAAGGCTAAAACTCAAAGAAATTGAC	129.536	45.4269	82.5374	61.2846
1|M00214_75_000000000-A3TA3_1_1101_12890_11550	CTGGCAGTAAACGTTGCACGTTTGGTGTGGGCGGGTTTCATACCCCGTCCGTGCCGGAGCTAACGCGTTAAACGTGCCGCCTGGGAAGTACGGTCGCAAGACTAAAACTCAAAGAAATTG	80.4015	89.0724	97.7888	66.5376
1|M00214_75_000000000-A3TA3_1_1102_11757_5223	CACGCCCTAAACTATGGATACTCGACATACGCGATACACTGTGTGTGTCTGAGCGAAAGCATTAAGTATCCCACCTGGGAAGTACGACCGCAAGGTTGAAACTCAAAGGAATTGGCGGGG	46.4542	85.5095	127.395	72.6661
2|M00214_75_000000000-A3TA3_1_2112_21097_24570	CACGCTGTAAACGATGGATGCTAGGTGTCGGGGCCTTGAGCTTCGGTGCCGCAGCTAACGCGTTAAGCATCCCGCCTGGGGAGTACGGTCGCAAGGCTGAAACTCAAAGAAATTGACGGG	0	0.890724	196.475	114.69
1|M00214_75_000000000-A3TA3_1_1101_19900_17801	CACGCCGTAAACGATGAGTGCTAGATGCTATGGGTATTGACCCCCGTGGTGTCGTAGCTAACGCGTTAAGCACTCCGCCTGGGGAGTACGGCCGCAAGGCTAAAACTCAAAGGAATTGAC	119.709	57.8971	80.7431	47.2767
1|M00214_75_000000000-A3TA3_1_1101_16829_4821	CACGCTGTAAACGATGATCACTAGACGTTAGGCCTGCTTGCAGGCTTAGTGTCGTAGCTAACGCGATAAGTGATCCGCCTGGGGAGTACGGTCGCAAGATTAAAACTCAAAGAAATTGAC	64.3212	103.324	67.2859	67.4131
1|M00214_75_000000000-A3TA3_1_1101_13272_7525	CACGCCGTAAACGATGCGCACTAGGTTTGTACGACTCTGACGTCGTGCGAGCCGAAACAAAAGCGATAAGTGCGCCGCCTGGGGAGTACGGCCGCAAGGCTAAAACTCAAAGGAATTGAC	50.921	7.12579	95.0974	114.69
2|M00214_75_000000000-A3TA3_1_1101_12938_3207	CACGCCGTAAACGATGAGTGCTAGGTGTAGAGGGTATCGACCCCTTCTGTGCCGCAGTTAACACAATAAGCACTCCGCCTGGGGAGTACGGTCGCAAGACTGAAACTCAAAGGAATTGAC	0	266.327	1.79429	0
1|M00214_75_000000000-A3TA3_1_1101_12993_7798	CTAGCCCTAAATGATGCCTGCTAGGCGTTGGATTAAGCATTACTGTTCCTTCGGGAGTTTTAGTGACAATTCAGTGTCGAAGTTAACACGTTAAGCAGGCCGCCTGGGTAGTACGGCCGC	94.6951	75.7115	70.8745	34.1443
1|M00214_75_000000000-A3TA3_1_1101_22227_5831	CTAGCCGTAAACGATGGGTGCTGAGTAGTGGGGGTATCCTATTCCCTCACTGCTGAAGCTAATGTGATAAGCACCCCGCCTGGGGAGTACGGTCGCAAGACTAAAACTCAAAGGAATTGA	117.029	54.3342	52.9316	30.6423
1|M00214_75_000000000-A3TA3_1_1101_25946_15330	CTAGCAGTAAACGGTGTACATTTGGTGTGGGAGGATTCGACCCCTTCCGTGCCGGAGCTAACGCGTTAAATGTACCGCCTGGGGAGTACGGTCGCAAGATTAAAACTCAAAGAAATTGAC	33.054	58.7878	103.172	38.5218
1|M00214_75_000000000-A3TA3_1_1101_15279_2368	CACGCCCTAAACGATGGGTACTCGGTGCTGGGGGTATCGACCCCTCCGGTGCCTTAGCTAACGCGTTAAGTACCCCGCCTGGGGAGTACGGTCGCAAGGCTGAAACTCAAAGGAATTGAC	109.882	114.013	8.07431	7.00396
1|M00214_75_000000000-A3TA3_1_1101_13859_3402	CACGCCGTAAACGATGGGTACTAGATGTGGGAGGTGTCGACTCCTCCCGTATCGTAGCTAACGCACTAAGTACCCCGCCTGGGGAGTACGGCCGCAAGGCTAAAACTCAAAGGAATTGAC	93.8018	94.4168	69.9773	35.8953
1|M00214_75_000000000-A3TA3_1_1101_22445_6791	CACGCTGTAAACTATCCCTACTAGATGTATGATATGGATCTCCGATTTGGCTTAGGTCATTTTGGGTTCATATTGTGTGTCGCAGCTAACGCAGTAAGTAGGGCGCCTGGGGAGTACGAG	46.4542	54.3342	67.2859	46.4012
1|M00214_75_000000000-A3TA3_1_1101_12673_13658	CACGCCGTAAACGTTGGGCACTAGGTGTGGGACCCTATCGACGGGTTCTGTGCCGTAGCTAACGCATTAAGTGCCCCGCCTGGGGAGTACGGCCGCAAGGCTAAAACTCAAAGGAATTGA	51.8143	73.9301	49.343	42.8992
1|M00214_75_000000000-A3TA3_1_1101_9531_5732	CTGGCCGTAAACGATGGATACTAGGCGCTGCGGGTATCGACCCCTGCAGTGCCGCAGCTAACGCGATAAGTATCCCGCCTGAGTAGTACGGCCGCAAGGTTGAAACTCAAAGGAATTGAC	79.5082	8.90724	69.9773	42.0237
1|M00214_75_000000000-A3TA3_1_1102_24444_12005	CACACTGTAAACGATGATCACTCGCTGTTGGCGATACACAGTCAGCGGCCAAGCGAAAGCGTTAAGTGATCCACCTGGGGAGTACGCCGGCAACGGTGAAACTCAAAGGAATTGACGGGG	30.3739	55.2249	42.1658	66.5376
1|M00214_75_000000000-A3TA3_1_1102_3845_13059	CACGCTGTAAACGATGAATACTAGGTGTTGGGTTTTTAACTCAGTGCCGCAGCTAACGCATTAAGTATTCCACCTGGGAAGTACGATCGCAAGGTTGAAACTCAAAGGAATTGACGGGGG	17.867	42.7548	64.5945	76.168
1|M00214_75_000000000-A3TA3_1_1101_20284_7889	CACGCCGTAAACGATGGGTGCTAGCCATATCGGGTGTTGACCCAAAGGTGTGGCGAAGCCAACGCGTTAAGCACCCCGCCTGGGGAGTACGGTCGCAAGATTAAAACTCAAAGGAATTGA	57.1744	22.2681	79.8459	43.7747
1|M00214_75_000000000-A3TA3_1_1101_16020_2862	CACGCCGTAAACGATGAATACTAGGTGTTGGCTCCGTTAGGGGTCAGTGCCGCAGCTAACGCATTAAGTATTCCACCTGGGGAGTACGATCGCAAGGTTGAAACTCAAAGGAATTGACGG	48.2409	56.1156	43.063	47.2767
1|M00214_75_000000000-A3TA3_1_1101_15765_6415	CACGCCGTAAACGATGGATGCTAGCTGTGCCGCGTATCGACCCGCGACGTAGCGAAGCTAACGCGTTAAGCATCCCGCCTGTGGAGTACGAGCGCAAGCTTAAAACATAAAGGAATTGAC	73.2547	41.864	39.4744	30.6423
2|M00214_75_000000000-A3TA3_1_1101_23742_10921	CACGCCCTAAACGATGTCAACTGGTTGTTGGGTCTTCACTGACTCAGTAACGAAGCTAACGCGTGAAGTTGACCGCCTGGGGAGTACGGCCGCAAGGTTAAAACTCAAAGGAATTGACGG	1.7867	128.264	26.9144	37.6463
1|M00214_75_000000000-A3TA3_1_1101_9921_16134	CATGCCGTAAACGATGCAGACTAGGCGTTGGGGGTCTCAACCCCCTCAGTGCCGAAGCCAACGCGCTAAGTCTGCCGCCTGGGGACTACGACCGCAAGGTTAAAACTCAAAGGAATTGAC	27.6939	35.629	68.183	56.9072
1|M00214_75_000000000-A3TA3_1_1101_23070_9614	CACGCCCTAAACGATGATAACTCGCTGTTGGCGATATACTGTCAGCAGCCAAGCGAAAGCATTAAGTTATCCACCTGGGGAGTACGACCGCAAGGTTGAAACTCAAAGGAATTGACGGGG	38.4141	55.2249	52.9316	35.8953
1|M00214_75_000000000-A3TA3_1_1102_17238_10512	CACGCCGTAAACGATGCGCACTAGATCGGAGCGGCTCTGACGCCCTTTCGGTCGATGTAAAAACGTTAAGTGCGCCGCCTGGGGAGTACGGTCGCAAGGCTAAAACTCAAAGGAATTGAC	33.9473	43.6455	48.4458	49.0277
1|M00214_75_000000000-A3TA3_1_1102_27365_9755	CACGCCCTAAACGATGGATACTAGACGTAAGAGGTATCGACCCCTCTTGTGTCGCAGCTAACGCATTAAGTATCCCGCCTGGGGAGTACGGCCGCAAGGTTGAAACTCAAATGAATTGAC	37.5207	58.7878	47.5487	43.7747
1|M00214_75_000000000-A3TA3_1_1101_7958_11256	CACGCCGTAAACGATGGATGCTAGGTGTTCGACACAATTCTCACTTTTCTTCGGAAACTTGAGGAGAGTGTTGAGTGCCGCAGCTAACGCGTTAAGCATCCCGCCTGTGAAGTACGGCCG	84.8683	37.4104	24.2229	27.1403
1|M00214_75_000000000-A3TA3_1_1101_16589_2391	CATGCCGTAAACGTTGGGAACTAGATGTAGGGACCATTCCACGGTTTCTGTGTCGCAGCTAACGCATTAAGTTCCCCGCCTGGGGAGTACGGCCGCAAGGCTAAAACTCAAAGGAATTGA	78.6148	43.6455	28.7086	14.8834
1|M00214_75_000000000-A3TA3_1_1101_21838_7124	CACGCCCTAAACGATGAGAACTAGCCGTTGGGGGAATTAAATCCTCTAGTGGCGCAGCTAACGCGTTAAGTTCTCCGCCTGGGGAGTACGGCCGCAAGGTTAAAACTCAAAGGAATTGAC	32.1606	33.8475	61.903	56.0317
1|M00214_75_000000000-A3TA3_1_1101_9821_7493	CACGCTGTAAATGATGAACACTCGCTATTTGAAGTGTCGACCCTTCAAGTGGCTAAGTTAACACGTTAAGTGTTCCGCCTGGGAAGTACGAACGCAAGTTTAAAACTCAAAGGAATAGAC	75.0414	26.7217	31.4001	39.3973
1|M00214_75_000000000-A3TA3_1_1101_6519_12256	CACGCCCTAAACGATGTTTACTTGCTGTTCGGCCTACATGGCGGAGTGGCGAAGCGAAAGCGATAAGTAAACCACCTGGGGAGTACGCCGGCAACGGTGAAACTCAAAGGAATTGACGGG	60.7478	9.79797	30.5029	50.7787
1|M00214_75_000000000-A3TA3_1_1101_17305_8109	CACGCCGTAAACGATGGGTGCTAGGTGTCGCGGGCTTTGACCCTCGCGGTGCCGTAGCTAACGCGTTAAGCACCCCGCCTGGGGAGTACGGCCGCAAGGCTAAAACTCAAAGGAATTGAC	52.7077	37.4104	37.6801	19.2609
1|M00214_75_000000000-A3TA3_1_1101_11121_11695	CACGCGGTAAACGATGGATACTAGGTGTAGGAGGTATCGACTCCTTCTGTGCCGCCGTTAACACATTAAGTATCCCGCCTGGGGAGTACGGCCGCAAGGTTGAAACTCAAAGGAATTGAC	41.0941	46.3177	41.2687	28.8913
2|M00214_75_000000000-A3TA3_1_1101_21188_3041	CACGCCCTAAACGATGTCAACTGGTTGTTGGGGATTTATTTCTTCAGTAACGAAGCTAACGCGTGAAGTTGACCGCCTGGGGAGTACGGCCGCAAGGTTAAAACTCAAAGGAATTGACGG	0	146.969	1.79429	6.12846
1|M00214_75_000000000-A3TA3_1_1101_22092_7176	CACGCTGTAAACGTTGCATACTCGGTCTTAGCGATATACAGTTAGGGCCTAAGCGAAAGCATTAAGTATGCCACCTGGGGAGTACGGTCGCAAGATTGAAACTCAAAGGAATTGACGGGG	38.4141	16.9238	49.343	49.9032
1|M00214_75_000000000-A3TA3_1_1103_19931_23791	CTAGCCGTAAACGATGGGCACTAGGTGTGGGGCGCTATCCACGCGTTCCGTGCCGTAGCTAACGCATTAAGTGCCCCGCCTGGGGAGTACGGCCGCAAGGCTAAAACTCAAAGGAATTGA	32.1606	62.3507	44.8573	28.0158
1|M00214_75_000000000-A3TA3_1_1104_27477_11295	CATGCCGTAAACGATGCCAGCTGGGTGTTCAGTTGGGGAAACCCAACGGGGTACCGAAGTCAACACGGTAAGCTGGCCGCCTGGGGAGTACGGTCGCAAGATTAAAACTCAAAGGAATTG	35.734	43.6455	40.3715	19.2609
1|M00214_75_000000000-A3TA3_1_1102_19219_13964	CACGCCCTAAACGATGTCTACTAGTTGTCGGGGATTCATTTCCTTGGTAACGCAGCTAACGCGTGAAGTAGACCGCCTGGGGAGTACGGCCGCAAGGTTAAAACTCAAAGGAATTGACGG	24.1205	36.5197	46.6516	29.7668
1|M00214_75_000000000-A3TA3_1_1101_16618_3113	CGCGCCCTAAACGATGTATGCTTGGTGTTGGGTTTTTCGGAACTCAGTGCCGTAGGGAATCCGGTAAGCATACCACCTGGGGAGTACGATCGCAAGGTTGAAACTCAAAGGAATTGACGG	31.2673	45.4269	37.6801	21.8874
1|M00214_75_000000000-A3TA3_1_1101_16241_13233	CACGCCCTAAACGATGTCAACTAGTTGTTGGGCCTTATTAGGCTTGGTAACGAAGCTAACGCGTGAAGTTGACCGCCTGGGGAGTACGGTCGCAAGATTAAAACTCAAAGGAATTGACGG	36.6274	13.3609	24.2229	54.2807
1|M00214_75_000000000-A3TA3_1_1101_23790_16154	CACGCCCTAAACGATGTCGACTAGTCGTTCGGAGAGGTAACTTTCTGGGTGACGCAGCTAACGCGTGAAGTCGACCGCCTGGGGAGTACGGCCGCAAGGTTAAAACTCAAAGGAATTGAC	8.04015	16.9238	41.2687	66.5376
1|M00214_75_000000000-A3TA3_1_1101_22293_9139	CTAGCCGTAAACGATGGGCACTAGGTAGGGGGGTACCCAATGCCTCCCTGCTGGAGCAAATGTATTAAGTGCCCCGCCTGGGGAGTATAGTCGCAAGGCTGAAACTCAAAGGAATTGACG	56.2811	24.9403	22.4286	18.3854
1|M00214_75_000000000-A3TA3_1_1101_12717_2137	CTAGCTGTAAACGATGTGAACTTGGTGTCGGTGGGGTAAAACCTATCGGTGCCGAAGCCAACGCGATAAGTTCACCGCCTGGGGACTACGGCCGCAAGGTTAAAACTCAAAGGAATTGAC	52.7077	28.5032	30.5029	28.0158
1|M00214_75_000000000-A3TA3_1_1101_9453_18191	CTAGCCGTAAACGATGAGCACTAGCCTGTGGGGACCCTCACATCCTCTCGGGCGTAGCGAAAGTGTTAAGTGCTCCGCCTGGGGAGTATGGTCGCAAGGCTGAAACTCAAAGGAATTGAC	20.5471	39.1919	34.9887	21.8874
1|M00214_75_000000000-A3TA3_1_1102_24109_8322	CACGCCGTAAACGATGAGTACTAGGAGGGGGGGCTGCTCCGGCTTCTCCTTCGCAGGCAATCCGCTAAGTACTCCGCCTGGGGAGTATGCTCGCAAGGGTAAAACTCAAAGGAATTGACG	30.3739	5.34434	34.0915	48.1522
1|M00214_75_000000000-A3TA3_1_1101_7009_8934	CAAGCTGTAAACGTTGTCCGCTAGTTGTTTCCCTCGCACTGGACTCGTAACCCGAGTCTGGTGTGAGGGAAGTGACGTAAGCTAACGCGTTAAGCGGACCGCCTGGGGAGTACGACCGCA	53.601	13.3609	23.3258	26.2648
1|M00214_75_000000000-A3TA3_1_1101_7570_6973	CGCACTGTAAACGTTGGACACTAGGTGTTGGGGGTATCGACCCCTCCAGTGCCGCAGCTAACGCATTAAGTGTCCCGCCTGGGGAGTACGGTCGCAAGGCTGAAACTCAAAGGAATTGAC	33.054	32.9568	33.1944	18.3854
1|M00214_75_000000000-A3TA3_1_1101_5307_18156	CACGCCCTAAACGATGTCAACTGGTTGTTGGGAATTAACTTTCTCAGTAACGAAGCTAACGCGTGAAGTTGACCGCCTGGGGAGTACGGCCGCAAGGTTAAAACTCAAAGGAATTGACGG	51.8143	33.8475	18.84	19.2609
2|M00214_75_000000000-A3TA3_1_1101_12395_7821	CACGCTGTAAACGATGGATACTAGGTGTGGGAGGTATCGAACCCTTCCGTGCCGCAGTAAACGCAATAAGTATCCCGCCTGGGGAGTACGGCCGCAAGGTTGAAACTCAAAGGAATTGAC	0	94.4168	26.0172	7.87945
1|M00214_75_000000000-A3TA3_1_1101_17857_15193	CACGCTGTAAACGTTGTGTGCTTGGTTTCTGCGGTCTCGACCCCGTGGGAGCCTCAGCTAACGCGCTAAGCACACCGCCTGGGGACTACGGCCGCAAGGCTAAAACTCAAAGGAATTGAC	27.6939	35.629	22.4286	22.7629
1|M00214_75_000000000-A3TA3_1_1101_7336_15405	CTTGCTGTAAACTATGTATACTTGGTGTAACTGGACTCAACCCTGGTTGTGCCGTAGCGAACGTGTTAAGTATACCGCCTGAGGAGTACAGTCGCAAGGCTGAAACTCAAAAGAATTGAC	25.0138	30.2846	23.3258	29.7668
1|M00214_75_000000000-A3TA3_1_1104_12936_18199	CACGCCCTAAACGATGTCAACTAGTTGTCGGGGATTCATTTCCTTGGTAACGCAGCTAACGCGTGAAGTTGACCGCCTGGGGAGTACGGCCGCAAGGTTAAAACTCAAAGGAATTGACGG	21.4404	46.3177	40.3715	21.8874
1|M00214_75_000000000-A3TA3_1_1101_7718_14686	CTAGCTGTAAACGATGAGCACTAGTTCGAGGGGACCCCCACATCCTCTTGGACGTAGCGAAAGTGTTAAGTGCTCCGCCTGGGGAGTATGGTCGCAAGGCTGAAACTCAAAGGAATTGAC	27.6939	22.2681	21.5315	34.1443
1|M00214_75_000000000-A3TA3_1_1102_21925_5972	CACGCCATAAACGATGAGAACTAGACGTTGAGAGGGTAAGCCTCCCAGTGTCGCAGCTAACGCGCTAAGTTCTCCGCCTGGGGAGTACGGCCGCAAGGTTGAAACTCAAAGGAATTGACG	34.8407	27.6124	15.2515	29.7668
1|M00214_75_000000000-A3TA3_1_1101_9025_10009	CACGCCCTAAACGATGCGCACTAGACTGATGCGGCTCTCACGCCGTATCGGTCGTAGAGAAATTGATAAGTGCGCCGCCTGGGGAGTACGGTCGCAAGGCTAAAACTCAAAGAAATTGAC	25.9072	23.1588	30.5029	24.5139
1|M00214_75_000000000-A3TA3_1_1101_23895_7306	CACGCCGTAAACGATGATCACTAACAGTATGGAGATTCGACCCTCTGTGTTGTAAAGCTAACGCGTTAAGTGATCCGCCTGGGGAGTACGGGCGCAAGCTTAAAACTCAAAGGAATTGAC	32.1606	37.4104	14.3543	16.6344
1|M00214_75_000000000-A3TA3_1_1101_17229_4823	CTAGCTGTAAACAATCCCTGCTAGATGTTTGGGCAAGTGCTATCTACTCTTCGGAGTAAATAGTTGCTGCTTGAGTGTCGCAGCTAACGCGTTAAGCAGGGCGCCTGGGGAGTACGAGCG	21.4404	20.4867	37.6801	25.3893
1|M00214_75_000000000-A3TA3_1_1102_12147_14038	CACGCTGTAAACGATGAACACTAGGTGTCGGCGCTCTCAAAAGCGGCGGTACCGCAGCCAACGCGATAAGTGTTCCGCCTGGGGAGTACGACCGCAAGGTTAAAACTCAAAGGAATTGAC	24.1205	30.2846	42.1658	27.1403
1|M00214_75_000000000-A3TA3_1_1102_11521_17225	CACACCGTAAACGATCCCTATTAGATGTTCGAATTCTTGCTGAAATTTCTCTTCGGAGAAGGATAAGCATTATTTGAGTGTCGCAGCTAACGCGTTAAATAGGGCGCCTGTGAAGTACGA	29.4806	15.1423	21.5315	25.3893
1|M00214_75_000000000-A3TA3_1_1101_25989_7668	CATGCCGTAAACGATGTGCATTAGGGAGGGGATGCCGCCTAGGTATTCCTTCCCCGAGCGAAAGCGTTAAATGCACCGCCTGGGGAGTATGCTCGCAAGGGTAAAACTCAAAGGAATTGA	37.5207	28.5032	16.1486	16.6344
1|M00214_75_000000000-A3TA3_1_1102_22962_12642	CATGCCGTAAACGATGCGGACTAGGTGTTGCGGGTTGAATCCCCTGCAGTGCCGCAGCCAACGTGATAAGTCCGCCACCTGGGGACTACGGCCGCAAGGTTAAAACTCAAAGGAATTGAC	20.5471	13.3609	31.4001	28.0158
1|M00214_75_000000000-A3TA3_1_1105_14742_10876	CACGCCGTAAACGATGATCACTCGTGATTGGCGATATACGGTCAGTCACCTAGCGAAAGCGTTAAGTGATCCACCTGGGGAGTACGTTCGCAAGAATGAAACTCAAAGGAATTGACGGGG	12.5069	37.4104	26.0172	16.6344
1|M00214_75_000000000-A3TA3_1_1106_23066_18801	CACACCGTAAACGATGTATGCTTGGTGTTAGAACAAATTGTTGTTCTAGTGCCGGAGATAATTCGTTAAGCATACCACCTGGGAAGTACGATCGCAAGGTTGAAACTCAAAGGAATTGAC	16.9737	19.5959	25.1201	27.1403
1|M00214_75_000000000-A3TA3_1_1101_16359_9518	CACGCCGTAAACGATGTGAGTTTGTCGTCGGGGCTCTTAGAGCTTCGGTGACGTAGTTAACGCGTTAAACTCACCGCCTGGGAAGTACGGCCGCAAGGTTAAAACTCAAAGGAATTGACG	55.3877	9.79797	11.6629	12.2569
1|M00214_75_000000000-A3TA3_1_1103_13966_15015	CAAGCGGTAAACGATGGGTACTAGGTGTCGGGGGTCTCGACCCCCCCGGTGCCGCAGCTAACGCACTAAGTACCCCGCCTGGGGAGTACGATCGCAAGATTGAAACTCAAAGGAATTGAC	8.9335	40.0826	13.4572	19.2609
1|M00214_75_000000000-A3TA3_1_1105_11543_3838	CACGCCCTAAACGATGGATGCTAGGTTTGCGGGGTATCGACCCCCTGTGAGCCGTAGGTAACCCGTTAAGCATCCCGCCTGGGGACTACGACCGCAAGGTTAAAACTCAAAGGAATTGAC	10.7202	25.831	12.56	34.1443
1|M00214_75_000000000-A3TA3_1_1101_23625_10076	CACGCTGTAAACGATGTGCACTAGATCGTGGGGGCTCTGACGCCATCCTCGGTCGAAGCGAAAGTCATTAGTGCACCGCCTGGGGAGTACGGTCGCAAGGCTAAAACTCAAAGGAATTGA	41.0941	22.2681	12.56	13.1324
1|M00214_75_000000000-A3TA3_1_1101_12913_10210	CACGCCCTAAACGATGGCCACTAGTTGTTGGGGGAGTCTATCCCTTAGTAACGTAGCTAACGCGTGAAGTGGCCCGCCTGGGGAGTACGGTCGCAAGATTAAAACTCAAAGGAATTGACG	15.187	17.8145	24.2229	27.1403
1|M00214_75_000000000-A3TA3_1_1105_15169_18500	TACGCCGTAAACGATGCGCACTAGGTACGAGAGCCTCTGACGGCGTTCGTGCCGAAGCAAAAGTGTTAAGTGCGCCGCCTGGGGAGTACGGCCGCAAGGCTAAAACTCAAAGGAATTGAC	17.867	14.2516	22.4286	18.3854
1|M00214_75_000000000-A3TA3_1_1104_8243_23033	CACGCCGTAAACGATGGATACTAGTTGTTGGAGGACTCGACCCCTTCAGTGACGACGCTAACGCATTAAGTATCCCGCCTGGGGAGTACGGTCGCAAGATTAAAACTCAAAGGAATAGAC	38.4141	12.4701	21.5315	5.25297
1|M00214_75_000000000-A3TA3_1_1102_26194_18582	CACGCCGTAAACTATGGATACTAGCTGTTAGGGGTATCGACCCCCTTAGTAGCGAAGCTAACGCGTTAAGTATCCCGCCTGTGGAGTACGGTCGCAAGACTAAAACATAAAGGAATTGAC	29.4806	14.2516	16.1486	17.5099
1|M00214_75_000000000-A3TA3_1_1101_9759_9040	CACGCTGTAAACGATGCGAACTAGGTGTTGGTAGTATTAAACCTATCAGTGCCGAAGCTAACGCGATAAGTTCGCCGCCTGGGGACTACGGCCGCAAGGCTAAAACTCAAAGGAATTGAC	30.3739	22.2681	12.56	8.75495
1|M00214_75_000000000-A3TA3_1_1109_24104_25172	CATGCTGTAAACGATGTGGACTAGGCGTCGCTGGACGTTAGTGCGGCGGTGCCGCAGCCAACGCGGTAAGTCCACCGCCTGGGGAGTACGGCCGCAAGGTTAAAACTCAAAGGAATTGAC	24.1205	37.4104	31.4001	40.2728
1|M00214_75_000000000-A3TA3_1_1101_20765_19929	CACGCCGTAAACGGTGAGTGCTAGACGTCGCGGGTATTGACCCCCGCGGTGTCGCAGCTAACGCGTTAAGCACTCCGCCTGGGGAGTACGGCCGCAAGGCTAAAACTCAAAGGAATTGAC	16.9737	19.5959	18.84	14.8834
1|M00214_75_000000000-A3TA3_1_1101_16842_9714	CATGCCGTAAACGATGCCAACTGGGTGTTCGTCTCCCGCAAGGGAGGGGGGTACCGAAGCAAACGCGATAAGTTGGCCGCCTGGGGAGTACGGTCGCAAGGCTAAAACTCAAAGGAATTG	25.0138	11.5794	7.17716	24.5139
1|M00214_75_000000000-A3TA3_1_1101_7049_7995	CTGGCAGTAAACGGTGCACGCTTGGTGTGGGGACATTCGACCGTCTCCGCGCCGGAGCTAACGCGTTAAGCGTGCCGCCTGGGAAGTACGATCGCAAGATTAAAACTCAAAGAAATTGAC	45.5609	2.67217	6.28002	12.2569
1|M00214_75_000000000-A3TA3_1_1101_19729_5648	CGCACCGTAAACGTTGTATACTAGTTGTTGGTGGTTTCAACGCCATCAGTGACGTCGCTAACGCATTAAGTATACCGCCTGGGGAGTATGCTCGCAAGGGTGAAACTCAAAGAAATTGAC	52.7077	4.45362	6.28002	5.25297
1|M00214_75_000000000-A3TA3_1_1101_11637_10133	CACGCCGTAAACGTTGGGCACTAGGTGTGGGGCTCTATCGACGGGTTCCGTGCCGTAGCTAACGCATTAAGTGCCCCGCCTGGGGAGTACGGCCGCAAGGCTAAAACTCAAAGGAATTGA	36.6274	23.1588	13.4572	7.00396
1|M00214_75_000000000-A3TA3_1_1101_6861_23806	CACGCTGTAAACGATGATCACTCGGTGTTGGCGATATACTGTCCAGTGCCCAAGCAAAAGCGTTAAGTGATCCACCTGGGGAGTACGCTCGCAAGGGTGAAACTCAAAGGAATTGACGGG	12.5069	2.67217	37.6801	12.2569
1|M00214_75_000000000-A3TA3_1_1101_28289_11659	CACGCCCTAAACGATGGACACTACGTGTCGGGGAGCAATCTCCGGTGCCGCAGCTAACGCAGTAAGTGTCCCGCCTGGGAAGTACGGCCGCAAGGTTGAAACTCAAAGGAATTGACGGGG	18.7604	9.79797	9.8686	23.6384
1|M00214_75_000000000-A3TA3_1_1101_16138_12326	CACGCCGTAAACGATGAGTGCTAGACGTTGGGAAGCCTAGCTTTTCAGTGTCGCAGCTAACGCATTAAGCACTCCGCCTGGGGAGTACGGCCGCAAGGTTGAAACTCAAAGGAATTGACG	33.054	10.6887	8.97145	5.25297
1|M00214_75_000000000-A3TA3_1_1103_14971_2808	CACGCTGTAAACGATGGATACCAGGTGTAGGGGGTCATTAACCCCCCCTGTGCCGCAGCTAACGCGTTAAGTATCCCGCCTGGGGACTACGGCCGCAAGGTTAAAACTCAAAGGAATTGA	14.2936	17.8145	9.8686	27.1403
1|M00214_75_000000000-A3TA3_1_1102_9561_10158	CACGCCGTAAACGATGAATGCCAGTCGTCGGGCAGCATGCTGTTCGGTGACACACCTAACGGATTAAGCATTCCGCCTGGGGAGTACGGCCGCAAGGTTAAAACTCAAAGGAATTGACGG	5.3601	10.6887	16.1486	28.0158
1|M00214_75_000000000-A3TA3_1_1101_25387_15417	CACGCCGTAAACGATGGCAACTAGGTTTGGGAGGCATCGACCCCTTCCGAGCCGCAGCTAACGCATTAAGTTGCCCGCCTGGGGAGTACGATCGCAAGATTAAAACTCAAAGGAATTGAC	14.2936	12.4701	16.1486	12.2569
1|M00214_75_000000000-A3TA3_1_1101_10923_8442	CACGCCGTAAACGTTGTGCACTAGGTGTAGGAGGTATCGACCCCTTCTGTGCCGCAGCTAACGCATTAAGTGCACCGCCTGGGGAGTACGGTCGCAAGACTGAAACTCAAAGGAATTGAC	16.9737	8.01652	14.3543	15.7589
1|M00214_75_000000000-A3TA3_1_1101_16872_9959	CACGCCGTAAACGATGAGCACTAGGTGTTGTGGGTATTGACCCCCGCAGTGCCGACGCTAACGCATTAAGTGCTCCGCCTGGGGAGTACGGCCGCAAGGCTAAAACTCAAAGGAATTGAC	20.5471	6.23507	13.4572	18.3854
1|M00214_75_000000000-A3TA3_1_1101_21115_6285	CATGCCGTAAACGATGAGTACTAGGTGTAGGGGGTATCGACCCCCTCTGTGCCGAAGCTAACGCGATAAGTACTCCGCCTGGGGACTACGGCCGCAAGGCTAAAACTCAAAGGAATTGAC	16.0803	32.0661	14.3543	20.1364
2|M00214_75_000000000-A3TA3_1_1102_18708_20542	CACGCCCTAAACGATGTCGACTAGTCGTTCGGAGCAGCAATGCACTGAGTGACGCAGCTAACGCGTGAAGTCGACCGCCTGGGGAGTACGGCCGCAAGGTTAAAACTCAAAGGAATTGAC	0	32.0661	0.897145	27.1403
1|M00214_75_000000000-A3TA3_1_1101_6657_14674	CACGCCCTAAACGATGTCAACTAGTTGTCGGGCCTAATTGAGGGTTTGGTAACGTAGCTAACGCGTGAAGTTGACCGCCTGGGGAGTACGATCGCAAGATTAAAACTCAAAGGAATTGAC	11.6136	12.4701	10.7657	17.5099
1|M00214_75_000000000-A3TA3_1_1101_14187_7522	CACACTGTAAACTTTGTGTACTAGATGTTGGGGGTTTCAACGCCTTCAGTGTCGCAGCTAACGTATTAAGTACACCGCCTGGGGAGTATGCTCGCAAGGGTGAAACTCAAAGGAATTGAC	27.6939	0.890724	9.8686	13.1324
1|M00214_75_000000000-A3TA3_1_1102_18815_23318	CACGCTGTAAACGATGAGAGCTAGTTGTCGGCATGCATGCATGTCGGTGACGCAGCTAACGCATTAAGCTCTCCGCCTGGGGAGTACGGTCGCAAGATTAAAACTCAAAGAAATTGACGG	18.7604	9.79797	15.2515	9.63044
1|M00214_75_000000000-A3TA3_1_1105_11364_13954	CACGCTGTAAACGATGATCACTAGACGTTAGGTCTGCTTGCAGGCTTAGTGTCGTAGCTAACGCGATAAGTGATCCGCCTGGGGAGTACGGTCGCAAGATTAAAACTCAAAGGAATTGAC	8.9335	13.3609	14.3543	9.63044
1|M00214_75_000000000-A3TA3_1_1101_19509_8335	CTAGCCGTAAACGATGGACACTAGGTGTTGGTGGTATCAACCCCACCAGTGCCGAAGCTAACGCATTAAGTGTCCCGCCTGGGGAGTACGGCCGCAAGGCTAAAACTCAAAGGAATTGAC	23.2271	7.12579	12.56	6.12846
1|M00214_75_000000000-A3TA3_1_1106_11965_23278	CACGCCGTAAACGATGGGTGCTAGTTGTCAGGCAGCTTGCTGTTTGGTGACGCAGCTAACGCATTAAGCACCCCGCCTGGGGAGTACGGTCGCAAGATTAAAACTCAAAGGAATTGACGG	12.5069	15.1423	11.6629	6.12846
1|M00214_75_000000000-A3TA3_1_1101_11563_17428	CACGCCGTAAACGATGAGTGCTAGGTGTCACGGGAATTGACCCCTGTGGCGCCGTAGCTAACGCGTTAAGCACTCCGCCTGGGGAGTACGGCCGCAAGGCTAAAACTCAAAGGAATTGAC	40.2008	6.23507	10.7657	12.2569
2|M00214_75_000000000-A3TA3_1_1101_22458_9904	CACGCCCTAAACGATGTCAACTGGTTGTTGGGTCTTAATTGACTCAGTAACGAAGCTAACGCGTGAAGTTGACCGCCTGGGGAGTACGGCCGCAAGGTTGAAACTCAAAGGAATTGACGG	0	57.8971	0.897145	9.63044
2|M00214_75_000000000-A3TA3_1_1101_12042_2978	CACGCCGTAAACGATGAGTGCTAGGTGTTGGGGGTCAAACCTCAGTGCCGCAGTTAACGCATTAAGCACTCCGCCTGGGGAGTACGTTCGCAAGAATAAAACTCAAAGGAATTGACGGGG	0	55.2249	0.897145	5.25297
1|M00214_75_000000000-A3TA3_1_1104_7791_12942	CTGGCAGTAAACGGTGCACGTTTGGTGTGGGAGGATTCGACCCCTTCCGTGCCGGAGCTAACGCGTTAAACGTGCCGCCTGGGGAGTACGGTCGCAAGATTAAAACTCAAAGAAATTGAC	15.187	12.4701	14.3543	7.87945
1|M00214_75_000000000-A3TA3_1_1101_14341_5698	CACGCCCTAAACGATGGACACTACGAGGGGGGCCCTCCAAGGGGTTCCCTTCCGCAGCGAAAGCGTTAAGTGTCCCGCCTGGGGAGTATGATCGCAAGGTTGAAACTCAAAGGAATTGAC	33.054	1.78145	4.48573	7.00396
1|M00214_75_000000000-A3TA3_1_1101_8202_22827	CACGCCGTAAACGATGGAGGCTAGCCGTTGGCGAGCATGCTCGTCAGTGGCGCAGCTAACGCATTAAGCCTCCCGCCTGGGGAGTACGGTCGCAAGATTAAAACTCAAAGGAATTGACGG	16.0803	13.3609	10.7657	2.62648
1|M00214_75_000000000-A3TA3_1_1107_7571_20978	CACGCCCTAAACGATGTCTACTAGTTGTTGGTGGAGTAAAATCCATTAGTAACGCAGCTAACGCGTGAAGTAGACCGCCTGGGGAGTACGGTCGCAAGATTAAAACTCAAAGGAATTGAC	11.6136	14.2516	10.7657	16.6344
1|M00214_75_000000000-A3TA3_1_1105_23340_17734	CACGCCGTAAACGATGAATGCCAGACGTCGGGCAGCATGCTGTTCGGTGTCACACCTAACGGATTAAGCATTCCGCCTGGGGAGTACGGCCGCAAGGTTAAAACTCAAAGGAATTGACGG	10.7202	13.3609	8.07431	16.6344
1|M00214_75_000000000-A3TA3_1_1104_9655_21942	CTGGCCGTAAACGTTGGGCGCTAGGTGTGGGAGGTATCGACCCCTTCCGTGCCGTAGCTAACGCATTAAGCGCCTCACCTGGGGAGTACGAGCGCAAGCTTGAAACTCAAAGGAATTGAC	12.5069	7.12579	10.7657	11.3814
1|M00214_75_000000000-A3TA3_1_1101_7813_9958	TACGCCCTAAACGATGATCGCTAGCTTTTCGGAGTATCGACCCTCTGAGAGGCGAAGCTAACGCGTTAAGCGATCCGCCTGGGTATTACGAGCGCAAGCTTAAAACTCAAAGGAATAGAC	16.0803	7.12579	10.7657	7.87945
1|M00214_75_000000000-A3TA3_1_1101_10905_8812	CTAGCCCTAAACGATGTACATTATATGGTGGAGGTTTACGCCTTCGCTGTAGTAGCTAATGCATTAAATGTACCGCCTGGGGAGTATGGTCGCAAGGCTAAAACTCAAAGGAATTGACGG	22.3338	2.67217	3.58858	12.2569
1|M00214_75_000000000-A3TA3_1_1106_9100_26177	CACGCCGTAAACGATGAGTGCTAGACGTTGGAAGGCTTGCCTTTCAGTGTCGCAGCTAACGCGTGAAGCACTCCGCCTGGGGAGTACGGTCGCAAGATTAAAACTCAAAGGAATTGACGG	9.82685	12.4701	10.7657	8.75495
1|M00214_75_000000000-A3TA3_1_1102_9829_16197	CTGGCCGTAAACGATGCCTACTAGGTCGGAGTCTCTCTGACGGGGTTCCGGTCGTAACGAAAGCATTAAGTAGGCCGCCTGGGGAGTACGGTCGCAAGGCTAAAACTCAAAGGAATTGAC	16.0803	16.033	3.58858	4.37747
1|M00214_75_000000000-A3TA3_1_1107_15589_26027	CACGCCGTAAACGATGGGTACTAGGCGTCGGGGGGAGCGACCCTCCCGGTGCCGTCGCTAACGCAATAAGTACCCCGCCTGGGGAGTACGGCCGCAAGGCTGAAACTCAAAGGAATTGAC	8.9335	14.2516	6.28002	11.3814
1|M00214_75_000000000-A3TA3_1_1101_24489_16587	CATGCCGTAAACGATGTGCACTCGATGTTCGGCCTACATTGTAGGTTGAGTGTCTAAGCCAACGCGGTAAGTGCACCGCCTGGGGAGTACGGTCGCAAGGCTAAAACTCAAAGGAATTGA	11.6136	10.6887	8.07431	10.5059
1|M00214_75_000000000-A3TA3_1_1101_18254_19923	TACGCCCTAAACGATGTTCATTTGCTTTTCGGAGTATCGACCCTCTGAGAGGCGGAGCTAACGCGTTAAATGAACCACCTGGGTAGTACGACCGCAAGGTTAAAACTCAAAGGAATAGAC	15.187	9.79797	8.97145	6.12846
1|M00214_75_000000000-A3TA3_1_1101_25389_23461	CACACCCTAAACTATCCCTGTTAGATGTTTGAATATTTGCTGAAGTTTCTCTTCGGAGAAGGTTAAGCTGTATTTGAGTGTCGTAGCTAACGCGTTAAACAGGGCGCCTGTGAAGTACGA	9.82685	8.90724	11.6629	6.12846
1|M00214_75_000000000-A3TA3_1_1101_21070_18215	CACGCCGTAAACGATGAATGCCAGTCGTCGGCAAGCATGCTTGTCGGTGACACACCTAACGGATTAAGCATTCCGCCTGGGGAGTACGGTCGCAAGATTAAAACTCAAAGGAATTGACGG	8.9335	8.90724	8.07431	11.3814
1|M00214_75_000000000-A3TA3_1_2101_10111_19994	CACGCCCTAAACGATGTTAACTCGATGTTTGGTCTGTAGGGCTGAGCGTCTAAGGGAAACCGATAAGTTAACCACCTGGGGAGTACGTTCGCAAGAATGAAACTCAAAGGAATTGACGGG	3.5734	7.12579	8.97145	14.0079
1|M00214_75_000000000-A3TA3_1_1102_9179_11403	CACGCCCTAAACGATGAGTACTAGATGTTGGTCCCATAGGGGTCAGTATCCAAGCTAACGCATTAAGTACTCCACCTGGGAAGTACGATCGCAAGGTTGAAACTCAAAGGAATTGACGGG	5.3601	10.6887	10.7657	12.2569
1|M00214_75_000000000-A3TA3_1_1101_10716_16161	CACGCCCTAAACGATGCGCACTAGATCGTGGAGGCTCTGACGCCATCACGATCGAAGCAAAAGTGCAAGTGCGCCGCCTGGGGAGTACGGTCGCAAGACTAAAACTCAAAGGAATTGACG	9.82685	2.67217	11.6629	13.1324
1|M00214_75_000000000-A3TA3_1_2105_6749_9899	CATGCCGTAAACGATGCCAACTGGGTGTTTGGGGGGCGCAAGTCGCCTGAGTACCGAAGCTAACGCGGTAAGTTGGCCGCCTGGGGAGTACGGTCGCAAGGCTAAAACTCAAAGGAATTG	4.46675	2.67217	15.2515	11.3814
1|M00214_75_000000000-A3TA3_1_1103_9279_13117	CACGCCCTAAACGATGTCTACTAGTTGTTGGGGGAGTTAAATCCCTTAGTAACGCAGCTAACGCGCGAAGTAGACCGCCTGGGGAGTACGGTCGCAAGATTAAAACTCAAAGGAATTGAC	6.25345	4.45362	11.6629	12.2569
1|M00214_75_000000000-A3TA3_1_1103_13123_6573	CTAGCCGTAAACGGTGTGCACTTGCTGTGAGCGGAATCGACCCCGTTCGTGGCGAAGCTAACGCGATAAGTGCACCGCCTGGGGAGTACGGTCGCAAGATTAAAACTCAAAGAAATTGAC	5.3601	4.45362	14.3543	10.5059
1|M00214_75_000000000-A3TA3_1_1101_22321_6866	CACGCCGTAAACGATGGGTACTAGGTGTCTGGGGGAGCGACCCCCTGGGTGCCGGCGCTAACGCATGAAGTACCCCGCCTGGGGAGTACGGCCGCAAGGCTGAAACTCAAAGGAATTGAC	18.7604	6.23507	5.38287	5.25297
1|M00214_75_000000000-A3TA3_1_2101_20734_8755	CACGCCGTAAACGATGAATGCCAGTCGTCGGGCAGCATGCTGTTCGGTGACACACCTAACGGATTAAGCATTCCGCCTGGGGAGTACGGTCGCAAGATTAAAACTCAAAGGAATTGACGG	1.7867	3.5629	0.897145	31.5178
1|M00214_75_000000000-A3TA3_1_1104_9505_8047	CACGCCGTAAACGATGAGTGCTAGACGTTGGGGAACATGGTTTCTCGGTGTCGCAGCTAACGCATTAAGCACTCCGCCTGGGGAGTACGGCCGCAAGGTTAAAACTCAAAGGAATTGACG	13.4003	9.79797	8.97145	6.12846
1|M00214_75_000000000-A3TA3_1_1101_8881_10668	CATGCCGTAAACGATGTGCACTCGGTGTTCTGACAGGGAAGCCTGTTGGGGTGCCCCAGCAAACGCGGTAAGTGCACCGCCTGGGGAGTACGGTCGCAAGGCTAAAACTCAAAGGAATTG	19.6537	8.01652	7.17716	12.2569
1|M00214_75_000000000-A3TA3_1_1101_18271_8022	CACGCCGTAAACGATGAGTGCTAGATGTCTCGGGTATTGACCCCTGAGGTGTCGTAGCTAACGCGTTAAGCACTCCGCCTGGGAACTACGGCCGCAAGGCTAAAACTCAAAGGAATTGAC	22.3338	2.67217	4.48573	7.00396
1|M00214_75_000000000-A3TA3_1_1106_17315_14000	CACGCTGTAAACTATGGACGCTAGGTGTTTGGTACAATTGCTACATTTCTTCGGATTTGCAGTGAGAGTATTGAGTGCCGTAGCTAACGCGTTAAGCGTCCCGCCTGTGTACTACGGTCG	5.3601	12.4701	5.38287	8.75495
1|M00214_75_000000000-A3TA3_1_1103_5800_12568	CACGCCGTAAACGATGAGTGCTAGGTGTCTCGGGTATTGACCCCTGAGGTGCCGTAGCTAACGCGTTAAGCACTCCGCCTGGGAACTACGGCCGCAAGGCTAAAACTCAAAGGAATTGAC	12.5069	0	11.6629	9.63044
1|M00214_75_000000000-A3TA3_1_1102_24431_18180	CACGCCGTAAACGATGGATGCTAGCCGTTGGCGAGCTTGCTCGTCAGTGGCGCAGCTAACGCATTAAGCATCCCGCCTGGGGAGTACGGTCGCAAGATTAAAACTCAAAGGAATTGACGG	6.25345	7.12579	11.6629	7.87945
1|M00214_75_000000000-A3TA3_1_1102_23327_18383	CACGCCCTAAACGATGGACACTAAGTGGGGAGGCATCAAGGGCCACCCTGCCGTAGCGAAAGCGTTAAGTGTCCCGCCTGGGGAGTATGGTCGCAAGGCTGAAACTCAAAGGAATTGACG	17.867	0	4.48573	9.63044
1|M00214_75_000000000-A3TA3_1_1105_21803_5050	CACGCCCTAAACGATGAGAACTGGACGTTGGGAGGAATTCGCCTCTTAGTGTCGAAGCTAACGCGTGAAGTTCTCCGCCTGGGGAGTACGCTCGCAAGAGTGAAACTCAAAGGAATTGAC	8.04015	6.23507	9.8686	8.75495
1|M00214_75_000000000-A3TA3_1_1102_10485_16287	CACGCCGTAAACGATGTGCACTAGGGAGAGGGAGGCACCTAGCCATTCTCTCCCCAAGGGAAACCGATAAGTGCACCGCCTGGGGAGTATGCTCGCAAGGGTAAAACTCAAAGGAATTGA	8.04015	10.6887	10.7657	4.37747
1|M00214_75_000000000-A3TA3_1_1101_14686_15060	CACGCCCTAAACTATGTCAACTAGTTGTCGGGCCTTATTGGGCTTGGTAACGTAGCTAACGCGTGAAGTTGACCGCCTGGGGAGTACGGTCGCAAGATTAAAACTCAAAGGAATTGACGG	20.5471	0.890724	6.28002	3.50198
1|M00214_75_000000000-A3TA3_1_1108_12277_9806	CACGCTGTAAACGATGGGCACTCGGTGCTGTGGGTGTCGACTCCTACAGTGCCTTAGCTAACGCGTTAAGTGCCCCGCCTGGGGAGTACGGTCGCAAGGCTGAAACTCAAAGGAATTGAC	8.9335	8.01652	3.58858	7.87945
1|M00214_75_000000000-A3TA3_1_1105_28363_18518	CACGCCGTAAACGATGAATGCTAGCCGTCGGTGAGCATGCTCTTCGGTGGCGCAGCCAACGCAATAAGCATTCCGCCTGGGGAGTACGATCGCAAGATTAAAACTCAAAGGAATTGACGG	9.82685	11.5794	7.17716	2.62648
1|M00214_75_000000000-A3TA3_1_1103_19633_19200	CACGCTGTAAACGATGGATACTAGGTGTGGGAGGTATCGACCCCTTCCGTGCCGCAGTTAACACAATAAGTATCCCACCTGGGGAGTACGGCCGCAAGGTTGAAACTCAAAGGAATTGAC	9.82685	8.01652	3.58858	7.87945
1|M00214_75_000000000-A3TA3_1_1103_16584_23487	CACGCCGTAAACGATGCGCACTAGGTATGCACCACTCTGACGTGGTACGTGCCGAAACAAAAGCGATAAGTGCGCCGCCTGGGGAGTACGGCCGCAAGGCTAAAACTCAAAGGAATTGAC	6.25345	0	15.2515	7.87945
1|M00214_75_000000000-A3TA3_1_1105_9680_8443	CTGGCCGTAAACGTTGGGCACTAGGTGTAGGAGGTATCGACCCTTCCTGTGCCGGAGCTAACGCATTAAGTGCCCCGCCTGGGGAGTACGGTCGCAAGACTGAAACTCAAAGGAATTGAC	8.04015	10.6887	1.79429	6.12846
1|M00214_75_000000000-A3TA3_1_1102_22403_7606	CACGCTGTAAACTATGTGAACTAGGTGTCAGTGGTATAGACCCTGCTGGCGCCGTAGCTAACGCGTTAAGTTCACCGCCTGGGGAGTACGGCCGCAAGGCTAAAACTCAAAGGAATTGAC	10.7202	8.90724	8.07431	4.37747
1|M00214_75_000000000-A3TA3_1_1102_9062_16770	CACGCTGTAAACGATGGGCACTAGGCATTGGAAGTATCGACCCTTTCAGTGCCGTACTATAAAAGCTAACGCATTAAGTGCCCCGCCTGGGGAGTACGGTCGCAAGATTAAAACTCAAAG	11.6136	2.67217	4.48573	8.75495
2|M00214_75_000000000-A3TA3_1_1112_9325_22923	CACGCCCTAAACGATGTCGACTAGTTGTCCGGAGCGGTAACGCACTGGGTAACGCAGCTAACGCGTGAAGTCGACCGCCTGGGGAGTACGGCCGCAAGGTTAAAACTCAAAGGAATTGAC	0	4.45362	4.48573	17.5099
1|M00214_75_000000000-A3TA3_1_2104_20849_8344	CATGCCGTAAACGATGTACACTAAACGTTCAGTCTCGGAGACGAGACGGGGTGTTGAAGCAAACGCGATAAGTGTACCGCCTGGGGAGTACGGTCGCAAGGCTAAAACTCAAAGGAATTG	1.7867	7.12579	7.17716	11.3814
1|M00214_75_000000000-A3TA3_1_1102_18205_9085	CACGCCGTAAACGATGGGTACTGGGAGGGGGCCCTTCTCCGGGGTCCCTTTCGGAGCGAATGCGTTAAGTACCCCGCCTGGGGAGTACGCACGCAAGTGTGAAACTCAAAGGAATTGACG	20.5471	1.78145	2.69144	3.50198
1|M00214_75_000000000-A3TA3_1_1107_17008_8022	CACGCCGTAAACGATGATCACTAGACGTTAGTCTTGTTTTGCAAGATTAGTGTCGTAGCTAACGCGATAAGTGGTCCGCCTGGGGATTACGATCGCAAGATTAAAACTCAAAGGAATTGA	8.9335	4.45362	7.17716	6.12846
1|M00214_75_000000000-A3TA3_1_1101_17801_8180	TACCCCGCTTTTTTAGCCCGTCAAACCTACAAGCCACTGCCAGCCTAAAAAGAACAGCATACCCACCACAATAGTAAGCAACAAATTTTTACTGAACCAACCGATTCCGGCGGCCACAAC	4.46675	5.34434	6.28002	8.75495
1|M00214_75_000000000-A3TA3_1_1108_8893_13163	CACACCCTAAACGATGAACTCTAGGTGTGGGTGGGAAAACCATCCGTGCCGAAGCCAACGCGTTAAGAGTTCCGCCTGGGGACTATGAGCGCAAGCTTAAAACTCAAAGGAATTGACGGG	8.04015	3.5629	11.6629	4.37747
1|M00214_75_000000000-A3TA3_1_1107_21674_9632	CTAGCCATAAACGATGTGAACTTGGCGTTGGTGGGTTAAACTCCATCAGTGCCGAAGCAAACGCGATAAGTTCACCGCCTGGGGACTACGGCCGCAAGGTTAAAACTCAAAGGAATTGAC	3.5734	6.23507	12.56	2.62648
1|M00214_75_000000000-A3TA3_1_1104_8536_17903	CACGCCCTAAACGATGTCAACTGGTTGTTGGGGAAGGTAACTTCCTTAGTAACGAAGCTAACGCGTGAAGTTGACCGCCTGGGGAGTACGGCCGCAAGGTTAAAACTCAAAGGAATTGAC	8.9335	4.45362	6.28002	7.00396
1|M00214_75_000000000-A3TA3_1_1102_20222_23956	CACGCCGTAAACGATGGGTGCTAGGTGCTGCGGGCTTTGACTCCCGCGGTGCCGTAGCTAACGCATTAAGCACCCCGCCTGGGAAGTACGGCCGCAAGGCTAAAACTCAAAGGAATTGAC	19.6537	4.45362	8.07431	4.37747
1|M00214_75_000000000-A3TA3_1_1101_20416_23854	CACGCCCTAAACGATGATCACTGGGTGTTCGGGGAGCGATCTCTGGGTACCGTAGCTAACGCGTGAAGTGATCCGCCTGGGGAGTACGGTCGCAAGATTAAAACTCAAAGGAATTGACGG	7.1468	3.5629	10.7657	1.75099
1|M00214_75_000000000-A3TA3_1_1105_10301_23529	CACGCCGTAAACGTTGGGCACTAGGTGTGGGGCGTTGTCAACACGTTCCGTGCCGAAGCTAACGCATTAAGTGCCCCGCCTGGGGAGTACGGCCGCAAGGCTAAAACTCAAAGGAATTGA	8.9335	12.4701	1.79429	0.875495
1|M00214_75_000000000-A3TA3_1_1104_26593_21915	CACGCCGTAAACGATGATCACTCGTGGTTGGCGATATACGGCCAGTCACCTAGCGAAAGCGTTAAGTGATCCACCTGGGGAGTACGATCGCAAGATTGAAACTCAAAGGAATTGACGGGG	4.46675	8.90724	3.58858	6.12846
1|M00214_75_000000000-A3TA3_1_1102_12696_8209	CTAGCCGTAAACGATGGATACTAGATGGCTGGCTCGCTGAAGTCTTAAGATCTTATGTGACTTAGGTCACTTAAGTTACTTAAGTGTTCAGCGAGCTGGCTGTCGTAAGCTAACGCGTTA	2.68005	4.45362	4.48573	9.63044
1|M00214_75_000000000-A3TA3_1_1101_8512_12888	CACGCCGTAAACGATGAATGCTAGCCGTTGGTGGGCATGCTCATCAGTGGCGCAGCTAACGCATTAAGCATTCCGCCTGGGGAGTACGGTCGCAAGATTAAAACTCAAAGGAATTGACGG	10.7202	8.01652	2.69144	0
2|M00214_75_000000000-A3TA3_1_1101_7758_10402	CACGCCGTAAACGATGAGCACTAGGTGTCGGGGCCGCAAGGTTTCGGTGCCGCAGTTAACGCATTAAGTGCTCCGCCTGGGGAGTACGCACGCAAGTGTGAAACTCAAAGGAATTGACGG	0	10.6887	7.17716	5.25297
1|M00214_75_000000000-A3TA3_1_1110_12701_19221	CTGGCTGTAAACGATGAGCACTAGTTGGGAGAGGCTTCGGCCTCTTCGGACGCAGCGAAAGCATTAAGTGCTCCGCCTGGGGAGTATGGTCGCAAGGCTGAAACTCAAAGGAATTGACGG	8.04015	6.23507	4.48573	2.62648
1|M00214_75_000000000-A3TA3_1_1105_28363_20173	CTGGCCGTAAACGATGAGCACTTGTTCGAAGGGTCCCTCATAGCCCTTTGGACGTAGCGAAAGTGTTAAGTGCTCCGCCTGGGGAGTATGGTCGCAAGGCTGAAACTCAAAGGAATTGAC	4.46675	6.23507	4.48573	3.50198
1|M00214_75_000000000-A3TA3_1_1103_24357_18641	CTAGCTGTAAACGATGTGAACTTGGCGTTGGTGGGTTAAACTCCATCAGTGCCGTAGCTAACGCGATAAGTTCACCGCCTGGGGACTACGGCCGCAAGGTTAAAACTCAAAGGAATTGAC	6.25345	2.67217	5.38287	4.37747
1|M00214_75_000000000-A3TA3_1_1101_7172_13519	CACGCCCTAAACGATGATATCTAGCTTTTCGGAGTATCGACCCTCTGAGAGGCAAAGCTAACGCGTTAAGATATCCGCCTGGGAAGTACGGCCGCAAGGCTAAAACTCAAAAGAATAGAC	10.7202	7.12579	0.897145	3.50198
1|M00214_75_000000000-A3TA3_1_1101_22294_12332	CATGCCGTAAACGATGCAGACTAGGCGTTGGGGGCGTGAAGCCCTCGGTGCCGAAGCAAACGCGCTAAGTCTGCCGCCTGGGGACTACGACCGCAAGGTTAAAACTCAAAGGAATTGACG	4.46675	0.890724	3.58858	14.0079
2|M00214_75_000000000-A3TA3_1_1114_23983_19661	CACGCCGTAAACGATGTCAACTAACTGTTGGGTTCTTAAAGAACTTAGTAGTGGAGCTAACGTATTAAGTTGACCGCCTGGGGAGTACGGCCGCAAGGCTAAAACTCAAATGAATTGACG	0	0.890724	10.7657	7.00396
2|M00214_75_000000000-A3TA3_1_1112_20340_12834	CACGCCGTAAACGATGAGTACTAGGTGTCGGGATCGCGAGGTCTCGGTGCCGCAGCTAACGCATTAAGTACTCCGCCTGGGGAGTACGCTCGCAAGAGTGAAACTCAAAGGAATTGACGG	0	4.45362	1.79429	14.0079
2|M00214_75_000000000-A3TA3_1_1103_21354_22257	CACACAGTAAACGATGAATACTCGCTGTTTGCGATATACAGTAAGCGGCCAAGCGAAAGCATTAAGTATTCCACCTGGGGAGTACGCCGGCAACGGTGAAACTCAAAGGAATTGACGGGG	0	5.34434	12.56	5.25297
1|M00214_75_000000000-A3TA3_1_1106_18318_11820	CGTGCCGTAAACGATGTGTACTAGATGTTCGGTTGACTACGGTTGATTGAGCGTCGAAGCAAACGCGATAAGTACACCGCCTGGGGAGTACGGTCGCAAGGCTAAAACTCAAAGGAATTG	10.7202	0.890724	3.58858	3.50198
1|M00214_75_000000000-A3TA3_1_1103_18531_13285	CACGCAGTAAACGATGCAGACTAGGCGTGGGGGGACTTGACCCCCTCCGTGCCGCAGCCAACGCGTGAAGTCTGCCGCCTGGGGAGTACGGCCGCAAGGCTAAAACTCAAAGGAATTGAC	8.04015	14.2516	7.17716	6.12846
1|M00214_75_000000000-A3TA3_1_1102_17465_19729	CATGCCGTAAACGATGCCGACTAGGTGTTCGTGTGGGGAAAACCCATGTGAGTGCCGAAGCCAACGCGATAAGTCGGCCGCCTGGGGAGTACGGTCGCAAGGCTAAAACTCAAAGGAATT	4.46675	5.34434	3.58858	7.00396
1|M00214_75_000000000-A3TA3_1_1102_16338_2439	CACGCTGTAAACGATGATTACTCGGTGCTAGCAATATATCGTTAGTGCCTAAGCGAAAGCGATAAGTAATCCACCTGGGAAGTACGGTCGCAAGATTGAAACTCAAAGGAATTGACGGGG	16.9737	0	1.79429	2.62648
1|M00214_75_000000000-A3TA3_1_1102_11306_6401	CATGCCCTAAACGCTGTCTGTTGGCTATAGGGAGTATCGACCCTCTCTGTGGCGAAGTTAACACGTTAAACAGACCGCCTGGGTAGTACGAGCGCAAGCTTAAAACTCAAAGGAATAGAC	12.5069	1.78145	2.69144	1.75099
1|M00214_75_000000000-A3TA3_1_1107_10702_22808	ATCGCCCAGACGACTTCTTTCCAGTCACGGATATCGATGTCATCGTCGGTCACGATGATGAACTTGGTATACATGAACTGGCGCAGGAAACTCCAGATACCAAACATGACACGCTTGGCA	4.46675	3.5629	1.79429	15.7589
1|M00214_75_000000000-A3TA3_1_1105_9824_18904	CACGCTGTAAACGTTGTGTACTAGGTGTCGGGGGAATCAACCCCCTCGGTGCCGTAGCTAACGTATTAAGTACACCGCCTGGGGAGTATGCGCGCAAGCGTGAAACTCAAAGGAATTGAC	5.3601	1.78145	4.48573	6.12846
1|M00214_75_000000000-A3TA3_1_1103_16882_18223	CACGCCCTAAACGATGGATGCTAGGTGTGGGGATGAAAATCTCTGTGCCGAAGTTAACGCATTAAGCATCCCGCCTGGGGAGTACGGTCGCAAGATTGAAACTCAAAGGAATTGGCGGGG	5.3601	6.23507	5.38287	3.50198
1|M00214_75_000000000-A3TA3_1_1101_28702_14999	CTGGCCGTAAACGATGGGCACTAGGTGTTGGAGGAGTCTACCCCTTCAGTGCCGCAGCTAATGCATTAAGTGCCCCACCTGGGGAGTACGATCGCAAGGTTGAAACTCAAAGGAATTGAC	6.25345	6.23507	2.69144	3.50198
1|M00214_75_000000000-A3TA3_1_2104_1741_15537	CACGCTGTAAACGTTGTGCACTAGGTGTGGGAGGTGTCGACCCCTCCTGTGCCGAAGCTAACGCATTAAGTGCACCGCCTGGGGAGTACGCCCGCAAGGGTGAAACTCAAAGGAATTGAC	1.7867	6.23507	3.58858	5.25297
1|M00214_75_000000000-A3TA3_1_1108_8325_18976	CATGCCGTAAACGATGTGCACTAAACGTTCGTAATGCGAGAGCATTGTGGGTGTTGAAGCTAACGCGATAAGTGCACCGCCTGGGGAGTACGGCCGCAAGGTTAAAACTCAAAGGAATTG	2.68005	8.01652	7.17716	4.37747
1|M00214_75_000000000-A3TA3_1_1108_22172_16910	CACACCGTAAACGTTGGGCGCTAGGTGTGGGGTCTGTTTCCACGGGTTCCGTGCCGTAGCTAACGCATTAAGCGCCCCGCCTGGGGAGTACGGCCGCAAGGCTAAAACTCAAAGGAATTG	8.04015	2.67217	6.28002	7.00396
1|M00214_75_000000000-A3TA3_1_1106_19429_19916	CATGCCGTAAACGATGTGTACTGGGTGTTTGTCCCCCACTGGGGGATGAGTGCCGAAGCAAACGCGCTAAGTACACCGCCTGGGGAGTACGGTCGCAAGGCTAAAACTCAAAGGAATTGA	8.04015	0	8.07431	3.50198
1|M00214_75_000000000-A3TA3_1_1105_16758_26800	CACGCCGTAAACGATGAGAACTAGGTGTGGGAGGTGTCGACTCCTCCCGTGCCGTCGCTAACGCATTAAGTTCTCCGCCTGGGGAGTACGGCCGCAAGGCTAAAACTCAAAGGAATTGAC	8.9335	4.45362	2.69144	1.75099
1|M00214_75_000000000-A3TA3_1_1104_11548_22599	CACGCTGTAAACGATGTCAACTAGTTGTTGGTCCTATAATGGGATTAGTGACGCAGCAAACGCGATAAGTTGACCGCCTGGGGAGTACGGTCGCAAGATTAAAACTCAAAGGAATTGACG	11.6136	5.34434	1.79429	8.75495
1|M00214_75_000000000-A3TA3_1_1104_10237_16388	TACGCCGTAAACGATGCGCACTAGGTTCGATAGGTACTGACACTTCTCGAGCCGAAACAAAAGCGTTAAGTGCGCCGCCTGGGGAGTACGGCCGCAAGGCTAAAACTCAAAGGAATTGAC	5.3601	2.67217	6.28002	4.37747
1|M00214_75_000000000-A3TA3_1_1103_13158_22459	CACGCTGTAAACTATGTTCACTAGATCCGTGTCCCGGTTTACCGGGGTGCGAGTCGTAGCTAACGCATTAAGTGAACCGCCTGGGAATTACGGCCGCAAGGCTAAAACTCAAAGGAATTG	7.1468	4.45362	2.69144	2.62648
2|M00214_75_000000000-A3TA3_1_1110_12674_5923	CACGCTGTAAACGATGAGTGCTAGGTATCGGAATAATTCGGTGCCGCAGTTAACACATTAAGCACTCCGCCTGGGGAGTACGTGCGCAAGCATGAAACTCAAAGGAATTGACGGGGACCC	0	3.5629	10.7657	3.50198
2|M00214_75_000000000-A3TA3_1_1107_17129_22296	CACGCCGTAAACGATGGAAGCTAGCCGTCGGCAGGTTTACCTGTCGGTGGCGCAGCTAACGCATTAAGCTTCCCGCCTGGGGAGTACGGTCGCAAGATTAAAACTCAAAGGAATTGACGG	1.7867	6.23507	1.79429	10.5059
1|M00214_75_000000000-A3TA3_1_2109_23759_13439	CACGCCGTAAACGATGTCGACTTGGAGGTTGTGCCCTTGAGGCGTGGCTTCCGGAGCTAACGCGTTAAGTCGACCGCCTGGGGAGTACGGCCGCAAGGTTAAAACTCAAATGAATTGACG	1.7867	8.01652	8.07431	5.25297
1|M00214_75_000000000-A3TA3_1_2102_27240_21206	CTAGCTGTAAACGATGCTCGCTAGAAACCTGTCCCGTTCCATTCCTCAATAAAGAATTTACAAGTTGTATATGTAAGTAAGGCGCAGCCGCCTTACGGCTACCATGTACGAGATGTGAAT	10.7202	20.4867	6.28002	4.37747
1|M00214_75_000000000-A3TA3_1_1110_23478_9842	CTAGCCGTAAACGATGAGCACTTGACTGAGGACCCCCCCATAGGTTCTCGGTCGCAGCGAAAGTGTTAAGTGCTCCGCCTGGGGAGTATGGTCGCAAGGCTGAAACTCAAAGGAATTGAC	8.04015	1.78145	2.69144	2.62648
1|M00214_75_000000000-A3TA3_1_1110_10506_10927	CACGCCGTAAACGATGGAAGCTAGCCGTTGGTAAGCATGCTTATCAGTGGCGCAGCTAACGCATTAAGCTTCCCGCCTGGGGAGTACGGTCGCAAGATTAAAACTCAAAGGAATTGACGG	7.1468	5.34434	1.79429	1.75099
1|M00214_75_000000000-A3TA3_1_1103_24734_17191	CTAGCCGTAAACGATGTAAACTTGGCGTTGGTGGCTTAAACACCATCAGTGCCGCAGCTAACGCGATAAGTTTACCGCCTGGGGACTACGATCGCAAGATTAAAACTCAAAGGAATTGAC	7.1468	0	2.69144	7.00396
1|M00214_75_000000000-A3TA3_1_1102_21532_23467	CACGCTGTAAACGATGAGTACTGGGTGTGGGTGGAGTGAAATCCATCCGTGCCGAAGCAAACGCGCTAAGTACTCCGCCTGGGGAGTACGGCCGCAAGGCTAAAACTCAAAGGAATTGAC	6.25345	4.45362	3.58858	7.00396
1|M00214_75_000000000-A3TA3_1_1102_11365_26208	CACGCTGTAAACGATGAGTACTAGGTGTGGGTGGAGTCAAATCCATCTGTGCCGAAGCAAACGCGCTAAGTACTCCGCCTGGGGAGTACGGCCGCAAGGCTAAAACTCAAAGGAATTGAC	6.25345	3.5629	1.79429	4.37747
1|M00214_75_000000000-A3TA3_1_1101_24785_8947	CACGCCCTAAACGGTGCACACTAGGTCTTGGAGGATTCGACCCCTTCAGGGCCCAAGCTAACGCGTTAAGTGTGCCGCCTGAGGACTACGGCCGCAAGGCTAAAACTCAAAGGAATTGAC	14.2936	3.5629	2.69144	7.87945
1|M00214_75_000000000-A3TA3_1_1101_12201_5494	CACGCCGTAAACGTTGGGCACTAGGTGTGGGTCTCAACCAACGAGATCCGCGCCGTCGCTAACGCATTAAGTGCCCCGCCTGGGGAGTACGGTCGCAAGACTAAAACTCAAAGGAATTGA	4.46675	3.5629	5.38287	1.75099
2|M00214_75_000000000-A3TA3_1_1103_8629_9146	CACGCCGTAAACGATGCACACTAGACGTCGGTCCCTCTGACGGGTTCGGCGTCGAAGCTAAAGTACTTAGTGTGCCGCCTGGGGAGTACGGCCGCAAGGCTAAAACTCAAAGGAATTGAC	0.89335	3.5629	8.07431	5.25297
1|M00214_75_000000000-A3TA3_1_2111_20898_26954	CTGGCAGTAAACGGTGCACGCTTGGTGTGCGGGGAATCGACCCCCTGCGTGCCGGAGCTAACGCGTTAAGCGTGCCGCCTGGGGAGTACGGTCGCAAGATTAAAACTCAAAGAAATTGAC	0.89335	1.78145	2.69144	8.75495
1|M00214_75_000000000-A3TA3_1_1110_14638_4251	CACGCCATAAACGATGAACACTAGGTGTAGCGGATTTATTCACGTCTGCTGTGCCGTAGCTAACGCATTAAGTGTTCCGCCTGGGGAGTACGGCCGCAAGGCTAAAACTCAAAGGAATTG	8.04015	4.45362	2.69144	1.75099
1|M00214_75_000000000-A3TA3_1_1108_13580_3581	TACGCCGTAAACGATGCGCACTAGGTTCGGGTGACTCTGACGTCATCCGGGCCGAAACAAAAGCGTTAAGTGCGCCGCCTGGGGAGTACGGCCGCAAGGCTAAAACTCAAAGGAATTGAC	6.25345	4.45362	4.48573	2.62648
1|M00214_75_000000000-A3TA3_1_1106_10246_23132	CACGCTGTAAACGATGATCACTCGTTGTTGGCAATACATCGTCAGCGACTAAGCGAAAGTGATAAGTGATCCACCTGGGGAGTACGGTCGCAAGATTGAAACTCAAAGGAATTGACGGGG	5.3601	2.67217	4.48573	5.25297
1|M00214_75_000000000-A3TA3_1_1101_16999_15079	CACGCCGTAAACGATGGATACTAGATTTGGCGGGAGTTGACCCCTGCCGAGTCGGCGCTAACGCAATAAGTATCCCGCCTGGGGAGTACGGTCGCAAGACTAAAACTCAAAGGAATTGAC	10.7202	1.78145	0	3.50198
1|M00214_75_000000000-A3TA3_1_2101_11772_2540	CACGCCCTAAACGATGTACACTAGATTGTGGAGGCTCTGACGCCTTCACGGTCGAAGCTAAAGTATTAAGTGTACCGCCTGGGGAGTACGGTCGCAAGGCTAAAACTCAAAGGAATTGAC	7.1468	0.890724	3.58858	1.75099
1|M00214_75_000000000-A3TA3_1_1111_9069_13108	CACGCCGTAAACGATGAATGCCAGTCGTCGGCAGGCATGCCTGTCGGTGACACACCTAACGGATTAAGCATTCCGCCTGGGGAGTACGGCCGCAAGGTTAAAACTCAAAGGAATTGACGG	3.5734	1.78145	4.48573	5.25297
1|M00214_75_000000000-A3TA3_1_1110_3844_14778	CACGCCCTAAACTATGTCGACTGGTTGTTGGGGGAGTCTGTCCCTCAGTAACGTAGCTAACGCGTGAAGTCGACCGCCTGGGGAGTACGGTCGCAAGATTAAAACTCAAAGGAATTGACG	0.89335	4.45362	5.38287	3.50198
1|M00214_75_000000000-A3TA3_1_1106_8336_14709	CACGCCGTAAACTATGGATGCTAGATGTACGAAGTATCGACCCTTTGTGTATCGAAGCTAACGCGTTAAGCATCCCGCCTGTGGAGTACGGTCGCAAGACTAAAACATAAAGGAATTGAC	3.5734	3.5629	5.38287	1.75099
1|M00214_75_000000000-A3TA3_1_1105_25357_6861	CACGCTGTAAACGATGGGTACTAGGTGTCGGGGGTATCGACCCCTCCGGTGCCGCAGCTAACGCAATAAGTACCCCGCCTGGGGAGTACGGCCGCAAGGTTGAAACTCAAAGGAATTGAC	4.46675	4.45362	2.69144	3.50198
1|M00214_75_000000000-A3TA3_1_1104_17629_11618	CACGCCGTAAACTATGGATGCTAGCCGTCGGCAAGCTTGCTTGTCGGTGGCGCAGCTAACGCTTTAAGCATCCCGCCTGGGGAGTACGGCCGCAAGGTTAAAACTCAAAGGAATTGACGG	4.46675	9.79797	5.38287	3.50198
1|M00214_75_000000000-A3TA3_1_1102_23975_8504	CACGCCCTAAACGATGTGCGCTAGATGTCGGGGGACTTGTCCTTCGGTGTCGGAGCTAACGTGTTAAGCGCACCGCCTGGGGAGTACGGCCGCAAGGTTAAAACTCAAAGGAATTGACGG	8.04015	5.34434	1.79429	1.75099
1|M00214_75_000000000-A3TA3_1_1102_23540_11521	CACGCAGTAAACGATGTGCACTAGGTGTGGGAGGTATCGACCCCTCCCGTGCCGTAGCTAACGCATTAAGTGCACCGCCTGGGGAGTACGGCCGCAAGGCTGAAACTCAAAGGAATTGAC	3.5734	0.890724	6.28002	2.62648
1|M00214_75_000000000-A3TA3_1_1102_23371_24848	CTAGCCGTAAACGATGAGCACTAGTCTGTGGGGACCCTCACATCCTCTCGGACGTAGCGAAAGTATTAAGTGCTCCGCCTGGGGAGTATGGTCGCAAGGCTGAAACTCAAAGGAATTGAC	3.5734	8.01652	3.58858	1.75099
1|M00214_75_000000000-A3TA3_1_1102_22539_14011	CTGGCCCTAAACGGTGCACGTTTGCTGTAAGAGGAATCGACCCCTTTTGTGGCGAAGCTAACGCGTTAAGCGTGCCGCCTGGGAAGTACGGCCGCAAGGTTAAAACTCAAAGAAATTGAC	7.1468	0	3.58858	3.50198
2|M00214_75_000000000-A3TA3_1_1101_24137_6750	CACGCCCTAAACGATGTCAACTAGGTGTTGGAAGGGTTAAACCTTTTAGTGCCGTAGCTAACGCGTGAAGTTGACCGCCTGGGGAGTACGGCCGCAAGGCTAAAACTCAAAGGAATTGAC	0	13.3609	0.897145	1.75099
1|M00214_75_000000000-A3TA3_1_1114_13994_13658	CTAGCCGTAAACGATGTCAACTAGGCGTAGATGGTTATAAACCCCGTCTGTGCTGCAGCTAACGCGTTAAGTTGACCGCCTGGGGACTACGGCCGCAAGGCTAAAACTCAAAGGAATTGA	1.7867	7.12579	1.79429	2.62648
1|M00214_75_000000000-A3TA3_1_1110_25978_17676	CATGCCGTAAACGATGATTACTAGGTGTTGGAGGATTGACCCCTTCAGTGCCGCAGTTAACACAATAAGTAATCCACCTGGGGAGTACGACCGCAAGGTTGAAACTCAAAGGAATTGACG	0.89335	6.23507	3.58858	3.50198
1|M00214_75_000000000-A3TA3_1_1110_11009_27150	CACGCCCTAAACGATGCTAACTCGATGTGTGGCCCTTGAGGTTGCGCGTCCAAGCGAAAGCGATAAGTTAGCCACCTGGGGAGTACGTCCGCAAGGATGAAACTCAAAGGAATTGACGGG	2.68005	3.5629	3.58858	3.50198
1|M00214_75_000000000-A3TA3_1_1109_8364_8281	CACGCCGTAAACGATGGGAACTAGCTATCTTGGGTGTTGACCCCCGGGGTGGCGTAGCTAACGCGTTAAGTTCCCCGCCTGGGGAGTACGGTCGCAAGATTAAAACTCAAAGGAATTGAC	3.5734	4.45362	3.58858	4.37747
1|M00214_75_000000000-A3TA3_1_1108_21381_14845	CTGGCTGTAAACGGTGCGCATTTGAGGTAAGGGGATTCGACCCCCTTTGTCTCGCAGCAAACGCGTTAAATGCGCCGCCTGGGGAGTACGGTCGCAAGATTAAAACTCAAAGAAATTGAC	6.25345	3.5629	4.48573	1.75099
1|M00214_75_000000000-A3TA3_1_1107_20797_7117	TGGCGCGGTGATCGAGGGGAGGAACGTGAGGTTGACGCCGAAAGGCTCGCTCGTCATCTGCCGGCAGCGCTGGATCTCGGCCGCCAGACGCTCGGGAGTGCGCTGCGTGAGCCCCGTGAT	2.68005	7.12579	0.897145	4.37747
1|M00214_75_000000000-A3TA3_1_1106_8494_12232	CACGCCGTAAACGATGGATACTAGGTGTTGGGGGTATGAATTCCCTCGGCGCCGAAGCTAACGCGTTAAGTATCCCGCCTGGGGACTACGGCCGCAAGGCTAAAACTCAAAGGAATTGAC	4.46675	5.34434	3.58858	1.75099
1|M00214_75_000000000-A3TA3_1_1105_26330_13769	CACGCCGTAAACGTTGGGCACTAGGTGTGGGGAGGAGTCAACCCTCTCCGTGCCGTAGCTAACGCATTAAGTGCCCCGCCTGGGGAGTACGGCCGCAAGGCTAAAACTCAAAGGAATTGA	3.5734	6.23507	3.58858	3.50198
1|M00214_75_000000000-A3TA3_1_1104_11725_5259	CACGCCGTAAACGATGGGTACTAGGTACCGCGGGTAGTTTTGACCCCTGCGGTTCCGTAGCTAACGCGTTAAGTACCCCGCCTGGGAAGTACGGCCGCAAGGCTAAAACTCAAAGGAATT	8.04015	0.890724	1.79429	1.75099
1|M00214_75_000000000-A3TA3_1_1103_24297_13966	CTAGCCGTAAACGATGGGCACTAGGTAGGGGGGTACCCAATGCCTCCTTGCTGGAGTTAATATATTAAGTGCCCCGCCTGGGGAGTATAGTCGCAAGGCTGAAACTCAAAGGAATTGACG	4.46675	2.67217	2.69144	3.50198
1|M00214_75_000000000-A3TA3_1_1103_13922_23545	CTGGCTGTAAACGATGGATACTAGACGCGGGGGGTATCGACCCCCTCCGCGTCGCAGCTAACGCCGTAAGTATCCCGCCTGGGGAGTACGGTCGCAAGACTGAAACTCAAAGGAATTGAC	8.9335	1.78145	1.79429	1.75099
1|M00214_75_000000000-A3TA3_1_1102_6579_21438	CACGCCGTAAACGATGCACACTAGATCGAGGGAGCTCTCACGCCTTCTCGGTCGAAGGTAAACTGATTAGTGTGCCGCCTGGGGAGTACGGTCGCAAGGCTAAAACTCAAAGGAATTGAC	4.46675	2.67217	4.48573	0.875495
1|M00214_75_000000000-A3TA3_1_1102_20037_7133	CATACAGTAAACGATGGATGCTAGTCGTTGCGGGTTTTTACCCTCGCAGTGACGCAGCTAACGCGGTAAGCATCCCGCCTGGGAAGTACGGCCGCAAGGTTAAAACTCAAAGGAATTGAC	5.3601	2.67217	5.38287	0.875495
1|M00214_75_000000000-A3TA3_1_2114_25041_11248	CACGCCCTAAACGGTGCACACTAGGTTTTGGAGGATTCGACCCCTTCAGGACCCAAGCTAACGCGTTAAGTGTGCCGCCTGAGGACTACGGCCGCAAGGCTAAAACTCAAAGGAATTGAC	1.7867	2.67217	3.58858	4.37747
1|M00214_75_000000000-A3TA3_1_1108_27349_14738	CGTGCCGTAAACGATGTGCACTAGATGTTCGGTCCTCTACGGGGGAGTGAGCGTCGCAGCCAACGCGGTAAGTGCACCGCCTGGGGAGTACGGTCGCAAGGCTAAAACTCAAAGGAATTG	5.3601	2.67217	3.58858	1.75099
1|M00214_75_000000000-A3TA3_1_1106_23772_7226	CTAGCCGTAAACGATGGGCACTAGCTTGGGGTCTCCCTGTGTGATCCCAGGTGAAGCAAAAGTGATAAGTGCCCCGCCTGGGGAGTATGGTCGCAAGGCTGAAACTCAAAGGAATTGACG	9.82685	4.45362	3.58858	5.25297
1|M00214_75_000000000-A3TA3_1_1105_4953_17430	CACGCCGTAAACGATGGATGCTAGCCGTCGGCAAGCTTGCTTGTCGGTGGCGCAGCTAACGCATTAAGCATCCCGCCTGGGGAGTACGGCCGCAAGGTTAAAACTCAAAGGAATTGACGG	4.46675	2.67217	2.69144	3.50198
1|M00214_75_000000000-A3TA3_1_1101_13377_2670	CTAGCCGTAAACGATGGGCACTAAGTAGAGGGGTTTTGATTATTTCTCTGCCGGAGCTAACGCATTAAGTGCCCCGCCTGGGGAGTACGGCCGCAAGGCTAAAACTCAAAGGAATAGACG	7.1468	2.67217	1.79429	1.75099
2|M00214_75_000000000-A3TA3_1_1111_11976_4446	CACGCCGTAAACTATGAATACTAGGTGTAGGGGGGAACCTCCCTCTGTGCCGCAGTTAACACAATAAGTATTCCGCCTGGGGAGTACGGTCGCAAGACTAAAACTCAAAGGAATTGACGG	0	1.78145	1.79429	7.00396
2|M00214_75_000000000-A3TA3_1_1104_22074_17384	CTAGCCGTAAACGATGGATACTAGGTGTAAGTGGTATCGACCCCACTTGTGCCGCAGCTAACGCATTAAGTATCCCGCCTGGGGAGTACGGCCGCAAGGTTGAAACTCAAAGGAATTGAC	0	1.78145	2.69144	6.12846
1|M00214_75_000000000-A3TA3_1_2114_9901_20098	CACGCCCTAAACGATGTCAACTGGTTGTTGGGAGGGTTTCTTCTCAGTAACGTAGCTAACGCGTGAAGTTGACCGCCTGGGGAGTACGGTCGCAAGATTAAAACTCAAAGGAATTGACGG	0.89335	3.5629	2.69144	6.12846
1|M00214_75_000000000-A3TA3_1_2101_17858_6003	CACGCCCTAAACGATGTACACTAGGTCGAGGAGGATCTGACGCCGACTCGGCCGAAGCAAAAGTGTTTAGTGTACCGCCTGGGGAGTACGGTCGCAAGACTAAAACTCAAAGGAATTGAC	2.68005	3.5629	3.58858	3.50198
1|M00214_75_000000000-A3TA3_1_1112_16989_21687	CACGCCGTAAACTCTGTCAACTAGCAATGGGGAGAGTCGACCCTCTCTGTTGCGCAGCTAACGCGCAAGTTGACCGCCTGGGAAGTACGATCGCAAGATTAAAACTCAAAGGAATTGGCG	2.68005	3.5629	0.897145	5.25297
1|M00214_75_000000000-A3TA3_1_1111_10635_22846	CTAGCTGTAAACGATGAGCACTGGGTTGAGGGGACTTCCACATCCTCTCGGCCGTAGCGAAAGTGTTAAGTGCTCCGCCTGGGGAGTATGGTCGCAAGGCTGAAACTCAAAGGAATTGAC	3.5734	2.67217	1.79429	3.50198
1|M00214_75_000000000-A3TA3_1_1106_8806_13222	CACGCAGTAAACGATGTGCACGAGGTGTAGCGGGAGTTGACCCCTGCTGTGCCGGCGCTAACGCAGTAAGTGCACCGCCTGGGGAGTACGGCCGCAAGGCTAAAACTCAAAGGAATTGAC	4.46675	4.45362	0.897145	0.875495
1|M00214_75_000000000-A3TA3_1_1106_14683_19034	CAAGCCGTAAACGATGCTGACTAGATGTCTGTGCCGGGAAACCGGGATGGGTGTCGAAGCAAACGCGATAAGTCAGCCGCCTGGGGAGTACGGTCGCAAGGCTAAAACTCAAAGGAATTG	5.3601	3.5629	0.897145	1.75099
1|M00214_75_000000000-A3TA3_1_1102_14414_17684	CACGCCGTCAACGATGAGTATTCAGCGTTGGAAGTTTTTCCAGTGCTCTAGCTAACGCGTTAAATACTCCGCCTGAGTAGTATGGCCGCAAGGTTGAAATTCAAAGAAATTGACTGAAAT	4.46675	0.890724	2.69144	3.50198
1|M00214_75_000000000-A3TA3_1_1101_26049_23792	CACGCCCTAAACGATGCGAACTTGGTGTGCGCTCTTCATTGGGTGCGTGCCGTAGCTAACGCGTTAAGTTCGCCGCCTGGGGAGTACGGTCGCAAGGCTGAAACTCAAAGGAATTGACGG	3.5734	0.890724	5.38287	4.37747
1|M00214_75_000000000-A3TA3_1_1101_10162_12741	CTGGCCGTAAACGATGGGCACTAGCTTGGGGTCACCCTGTGTGATCCCAGGTGAAGCTAATGTGGTAAGTGCCCCGCCTGGGAAGTACGGTCGCAAGGCTGAAACTCAAAGGAATTGACG	8.9335	0.890724	0.897145	0
2|M00214_75_000000000-A3TA3_1_1113_20639_13129	GTCGGTCTGGAGGTACCCTGTATAGGTATCAAGCAATTCACGACAGTGCACCTGTCCTCGCCCTTTCTGGTAATCGAAATACACCAGATGCTGCCACGGTGCATGATAGCCCCAGAGAAA	0	2.67217	3.58858	4.37747
1|M00214_75_000000000-A3TA3_1_2108_14319_16404	CACGCCGTAAACGATGTGCACTAGATCGTGGAGGTTTTGACACCATCATGGTCGCCGCGAAAGCATTAAGTGCACCGCCTGGGGAGTACGGTCGCAAGGCTAAAACTCAAAGGAATTGAC	1.7867	2.67217	4.48573	0.875495
1|M00214_75_000000000-A3TA3_1_1109_7724_20457	CACGCCGTAAACGATGCACACTAGATCGGAGTCGCTCTGATGCGTTTCTGGTCGACGTAAAAACATTAAGTGTGCCGCCTGGGGAGTACGGTCGCAAGGCTAAAACTCAAATGAATTGAC	1.7867	0	3.58858	5.25297
1|M00214_75_000000000-A3TA3_1_1106_13841_23686	CACGCCCTAAACGTTGTAGACCAGACGTTGGAGGTATCAACCCCTTCAGTGTCACACCTAACGGATTAAGTCTACCGCCTGGGGACTATGCTCGCAAGAGTGAAACTCAAAGGAATTGAC	8.04015	0	0.897145	2.62648
1|M00214_75_000000000-A3TA3_1_1102_5319_15213	CACGCCGTAAACGATGGGCACTTGGTGTTGGAGGTATTGACCCCTTCAGTGCCGAAGCTAACGCGATAAGTGCCCCGCCTGGGGAGTACGGCCGCAAGGTTAAAACTCAAAGAAATTGAC	6.25345	1.78145	0	3.50198
1|M00214_75_000000000-A3TA3_1_1102_3811_16742	CACGCCGTAAACGATGGGCACTAGGTGTAGGAGGTATCGACCCCTTCTGTGCCGCAGTTAACACATTAAGTGCCCCGCCTGGGGAGTACGGCCGCAAGGTTGAAACTCAAAGGAATTGAC	6.25345	2.67217	0.897145	0
1|M00214_75_000000000-A3TA3_1_1101_4943_14823	CACGCCGTAAACGATGTATGCTAGATCGGTGCGGTTTTGACGCCGTATCGGCCGACGCGAAAGCGATAAGCATACCGCCTGGGGAGTACGGTCGCAAGGCTAAAACTCAAATGAATTGAC	6.25345	2.67217	3.58858	0
2|M00214_75_000000000-A3TA3_1_1105_14576_22802	CACGCCGTAAACGATGAGCACTAGGTGTCGGGGTCGCAAGGCTTCGGTGCCGCAGTTAACGCATTAAGTGCTCCGCCTGGGGAGTACGCACGCAAGTGTGAAACTCAAAGGAATTGACGG	0	0.890724	2.69144	5.25297
1|M00214_75_000000000-A3TA3_1_1110_19086_8561	CTGGCTGTAAACGTTGAGTACTAGTTGGTGGGAACTTCGGTTCTCACGGACGTAGCAAAAGTGTTAAGTACTCCGCCTGGGGAGTATGGTCGCAAGGCTGAAACTCAAAGGAATTGACGG	3.5734	2.67217	2.69144	1.75099
1|M00214_75_000000000-A3TA3_1_1107_24036_14360	CACGCCGTAAACGATGGGCACTAGGTGCTTGGGGTATTGACCCCCTGGGTGCCGAAGCTAACGCATTAAGTGCCCCGCCTGGGGATTACGGCCGCAAGGCTAAAACTCAAAGGAATTGAC	2.68005	3.5629	1.79429	0.875495
1|M00214_75_000000000-A3TA3_1_1102_17685_23491	CACGCCCTAAACGATGGATACTAGGCGTCGGAGGTTTATACCCCTTCGGTGCCGCAGCAAACGCATTAAGTATCCCGCCTGGGTAGTACGGCCGCAAGGTTGAAACTCAAATGAATTGAC	2.68005	0.890724	4.48573	0.875495
1|M00214_75_000000000-A3TA3_1_1102_16390_4256	CACGCCGTAAACGATGTGTGCTAGTTGTCGGGGTTTAAGACCTCGGTGACGCAGCGAAAGCATTAAGCACACCGCCTGGGGAGTACGGCCGCAAGGTTAAAACTCAAAGGAATTGACGGG	4.46675	1.78145	2.69144	1.75099
1|M00214_75_000000000-A3TA3_1_1102_13576_24930	CGTACCGTAAACGTTGTATACTAGTTGTTGGCGGTTTCAACGCCGTCAGTGACGCAGCTAACGCATTAAGTATACCGCCTGGGGAGTATGCTCGCAAGGGTGAAACTCAAAGAAATTGAC	5.3601	0	4.48573	1.75099
1|M00214_75_000000000-A3TA3_1_1101_18706_26824	CGCACCGTAAACGATGATTACTCGTTGTTGGCGATATGACAGTCAGCGACCAAGCGAAAGCGATAAGTAATCCACCTGGGGAGTACGCCGGCAACGGTGAAACTCAAAGGAATTGACGGG	6.25345	0.890724	2.69144	0.875495
1|M00214_75_000000000-A3TA3_1_1101_15550_11971	CTGGCTGTAAACGATGGGTGCTAGGTGTTGGGGGTTTCCATGCCCTCAGTGCCGCAGCTAACGCATTAAGCACCCCGCCTGGGGAGTACGACCGCAAGGTTGAAACTCAAAGGAATTGAC	6.25345	1.78145	1.79429	2.62648
2|M00214_75_000000000-A3TA3_1_1105_22798_15977	CACGCCCTAAACGATGTCAACTAGTTGTCGGATCTAATTAAGGATTTGGTAACGTAGCTAACGCGTGAAGTTGACCGCCTGGGGAGTACGGCCGCAAGGTTGAAACTCAAAGGAATTGAC	0.89335	5.34434	2.69144	6.12846
1|M00214_75_000000000-A3TA3_1_2105_15376_7738	CACGCCGTAAACGATGGGCGCTAGGTGTGGGAGGTGTCGACTCCTTCCGTGCCGCAGCTAACGCATTAAGCGCCCCGCCTGGGGAGTACGGCCGCAAGGCTAAAACTCAAAGGAATTGAC	5.3601	4.45362	0.897145	0.875495
1|M00214_75_000000000-A3TA3_1_2103_19781_11801	CACGCCGTAAACGATGAATGCTAGGTGTCGGGGGGCAAAGCCCTTCGGTGCCGCCGCTAACGCAATAAGCATTCCACCTGGGGAGTACGTTCGCAAGAATGAAACTCAAAGGAATTGACG	0.89335	2.67217	4.48573	0.875495
1|M00214_75_000000000-A3TA3_1_1111_21336_4391	CTAGCCGTAAACGATGAGCACTGGATTGAAGACCCCTCCATAGGTTTTCAGTCGCAGAGAAATTGTTTAGTGCTCCGCCTGGGGAGTATGGTCGCAAGGCTGAAACTCAAAGGAATTGAC	5.3601	0.890724	2.69144	1.75099
1|M00214_75_000000000-A3TA3_1_1107_13157_27678	CACGCCGTAAACGATGGATGCTAGCCGTCGGTCAGCATGCTGTTCGGTGGCGCAGCTAACGCATTAAGCATCCCGCCTGGGGAGTACGGTCGCAAGATTAAAACTCAAAGGAATTGACGG	5.3601	2.67217	1.79429	0
1|M00214_75_000000000-A3TA3_1_1106_4537_10495	CTAGCCGTAAACGATGTCAACTAGGTGTAGGTGGTTATTGACCCCATCTGTGCTGTAGCAAACGCGTTAAGTTGACCGCCTGGGGACTACGGCCGCAAGGCTAAAACTCAAAGGAATTGA	0.89335	0.890724	1.79429	5.25297
1|M00214_75_000000000-A3TA3_1_1104_19017_27919	CACGCCCTAAACGATGTCGACTGGGTGTCGGGAGAGAGATCTCTTGGTACCGTAGCTAACGCGTGAAGTCGACCGCCTGGGGAGTACGGCCGCAAGGTTAAAACTCAAAGGAATTGACGG	4.46675	2.67217	1.79429	1.75099
2|M00214_75_000000000-A3TA3_1_1113_15031_26755	GTCGTAAAACTCTTCAACAAAATATTTTTGAAATGTGTTTAGCCTCTTCATTTTGCCTCCTCTTGGTTGATACGTGATGCCTGGCGAAGTTCATCACGCATCATTTTTATACTGACCAAA	0.89335	2.67217	3.58858	3.50198
1|M00214_75_000000000-A3TA3_1_2111_26466_17978	CTAGCTGTAAACGATGTAGACTTGGTGTGGGTGGTGTAAAAGCTATCTGTGCCGAAGCAAACGCGATAAGTCTACCGCCTGGGGACTACGGCCGCAAGGTTAAAACTCAAAGGAATTGAC	0.89335	1.78145	2.69144	3.50198
1|M00214_75_000000000-A3TA3_1_1108_23086_10140	CACGCCGTAAACGATGAGTGCTAGGTGTTGGGGGTATCCATCCCCCCAGTGCCGCCGCTAACGCATTAAGCACTCCGCCTGGGGAGTACGGTCGCAAGATTAAAACTCAAAGGAATTGAC	5.3601	0	3.58858	3.50198
1|M00214_75_000000000-A3TA3_1_1107_27544_19238	CACGCCGTAAACGTTGTGCACTAGGTGTGGGAGGTGTCGACCCCTTCCGTGCCGAAGCTAACGCATTAAGTGCACCGCCTGGGGAGTACGCTCGCAAGGGTGAAACTCAAAGGAATTGAC	5.3601	0	0.897145	2.62648
1|M00214_75_000000000-A3TA3_1_1105_22534_12386	CACGCCGTAAACGATGATCACTCGTGATTGGCGATACACGGTCAGTCACCTAGCGAAAGCGTTAAGTGATCCACCTGGGGAGTACGGCCGCAAGGCTGAAACTCAAAGGAATTGACGGGG	4.46675	1.78145	1.79429	0.875495
1|M00214_75_000000000-A3TA3_1_1104_23055_12870	CTAGCCGTAAACGATGGACACTAGCTGTGGGGGCGAAAGCCTCCGTGGCCAAGCGAAAGTGATAAGTGTCCCACCTGGGGAGTACGGCCGCAAGGCTGAAACTCAAAGGAATTGACGGGG	2.68005	5.34434	4.48573	1.75099
2|M00214_75_000000000-A3TA3_1_1102_11625_27414	CACACGGTAAACGATGAATACTCGCTGTTTGCGATATACGGCAAGCGGCCAAGCGAAAGCATTAAGTATTCCACCTGGGGAGTACGCCGGCAACGGTGAAACTCAAAGGAATTGACGGGG	0	1.78145	2.69144	4.37747
1|M00214_75_000000000-A3TA3_1_1106_11948_3260	CTAGCCGTAAACGATGGGCACTAAGTAGAGGGGTTTTGATTATTTCTCTGCCGGAGCTAACGCATTAAGTGCCCCGCCTGGGGAGTACGGCCGCAAGGTTAAAACTCAAAGGAATTGACG	5.3601	3.5629	3.58858	0.875495
1|M00214_75_000000000-A3TA3_1_1103_25654_16919	CTGGCCGTAAACGATGAGTACTAGTGGGGAGGGAGTTCGCCTCCTTTCCCACGGAGCAAAAGTTTTAAGTACTCCGCCTGGGGAGTATGGTCGCAAGGCTGAAACTCAAAGGAATTGACG	1.7867	0	1.79429	5.25297
1|M00214_75_000000000-A3TA3_1_1102_12700_3882	CACGCTGTAAACGATGGATACTAGGTGTAGGGGGTCATTAACCCCCTCTGTGCCGAAGCCAACGCGTTAAGTATCCCGCCTGGGGACTACGGCCGCAAGGTTAAAACTCAAAGGAATTGA	1.7867	2.67217	2.69144	1.75099
2|M00214_75_000000000-A3TA3_1_1112_8919_17179	CTGGCCGTAAACGATGGGTACTAGGTGTAGGAGGTATCGACCCCTTCTGTGCCGGAGTTAACGCAATAAGTACCCCGCCTGGGGAGTACGACCGCAAGGTTGAAACTCAAAGGAATTGAC	0	2.67217	5.38287	0.875495
1|M00214_75_000000000-A3TA3_1_2112_23207_8140	CACGCCCTAAACGATGTCAACTGGTTGTTGGGAGGGTTTCTTCTCAGTAACGTAGCTAACGCGTGAAGTTGACCGCCTGGGGAGTACGGTCGCAAGGCTAAAACTCAAAGGAATTGACGG	1.7867	4.45362	1.79429	1.75099
1|M00214_75_000000000-A3TA3_1_1114_16664_2617	CTAGCTGTAAACGATGCTCGCTAGAAACCTGTCCCGTTCCATTCCTCAATAAAGAATTTACAAGTTGTATATGTAAGTAAGGCGCAGCCGCCTTACGGCTACCATGTACGAGTTGTGAAC	1.7867	1.78145	2.69144	2.62648
1|M00214_75_000000000-A3TA3_1_2105_12461_12536	CTAGCTGTAAACGATGCTCGCTAGAAACCTGTCCCGTTCCATTCCTCAATAAAGAATTTACAAGATGTATATGTAAGTAAGGCGCAGCCGCCTTACGGCTACCATGTACGAGTTGTGAAT	3.5734	2.67217	2.69144	0
1|M00214_75_000000000-A3TA3_1_1106_18439_13371	CACGCCGTAAACGATGGGCACTAAGTAGAGGGGTTTTGATTATTTCTCTGCCGGAGCTAACGCATTAAGTGCCCCGCCTGGGGAGTACGGCCGCAAGGCTAAAACTCAAAAGAATTGACG	2.68005	1.78145	1.79429	3.50198
3|M00214_75_000000000-A3TA3_1_1110_26260_18059	GATGAAGCCGGCGATCGCGTCCTTCTTGACCGCGAGGTTCAGCACGACGCGGTCGTCGGCAGTAATCGTCGGTGTGACCTTGAGTTCGAGCACGGCTTCCTTGAACTGCACGGCCGTCGT	0	1.78145	5.38287	2.62648
