# Supplementary material for: Optimized Cryopreservation of Mixed Microbial Communities for Conserved Functionality and Diversity
Source: PLoS One. 2014 Jun 17;9(6):e99517. doi: 10.1371/journal.pone.0099517 (PMC4061060; doi:10.1371/journal.pone.0099517)
Supplement: Dataset S3 — Sequences and their counts in the Fecal samples. (XLSX) [file pone.0099517.s015.xlsx]

## Sheet: Sheet1
Identifier	Sequence	before freezing	before freezing	No CPA	No CPA	DMSO	DMSO	DMSO+TT	DMSO+TT	Fecal Inoculum
A|M00214_75_000000000-A3TA3_1_1101_3070_14222	CACGCCGTAAACGATGAGTGCTAAGTGTTGGAGGGTTTCCGCCCTTCAGTGCTGCAGCAAACGCATTAAGCACTCCGCCTGGGGAGTACGACCGCAAGGTTGAAACTCAAAGGAATTGAC	29.9129	26.197	3429.92	3379.11	672.06	904.329	1181.04	1203.56	23.4527
A|M00214_75_000000000-A3TA3_1_1101_7986_24789	CACGCTGTAAACGATGAGTGCTAGGTATCGGAATAATTCGGTGCCGCAGTTAACACATTAAGCACTCCGCCTGGGGAGTACGTGCGCAAGCATGAAACTCAAAGGAATTGACGGGGACCC	33.5387	54.2008	2270.12	2439.86	1077.3	779.156	1020.6	2142.19	46.9053
A|M00214_75_000000000-A3TA3_1_1101_9958_2868	CTGGCAGTAAACGGTGCACGCTTGGTGTGCGGGGAATCGACCCCCTGCGTGCCGGAGCTAACGCGTTAAGCGTGCCGCCTGGGGAGTACGGTCGCAAGATTAAAACTCAAAGAAATTGAC	1289.88	1414.64	360.948	639.12	298.693	389.125	555.622	463.399	3332.08
A|M00214_75_000000000-A3TA3_1_1101_13552_6667	CACACAGTAAACGATGAATACTCGCTGTTTGCGATATACAGTAAGCGGCCAAGCGAAAGCATTAAGTATTCCACCTGGGGAGTACGCCGGCAACGGTGAAACTCAAAGGAATTGACGGGG	299.129	482.387	1120.4	1648.87	1280.37	1931.11	1808.26	1947.37	220.094
A|M00214_75_000000000-A3TA3_1_1101_16948_3727	CACGCCGTAAACGATGTCGACTTGGAGGTTGTGCCCTTGAGGCGTGGCTTCCGGAGCTAACGCGTTAAGTCGACCGCCTGGGGAGTACGGCCGCAAGGTTAAAACTCAAATGAATTGACG	1258.16	1614.28	442.482	875.06	838.709	1401.39	1604.32	1044.24	45.1013
A|M00214_75_000000000-A3TA3_1_1101_23659_7952	CATGCCGTAAACGATGATTACTAGGTGTTGGAGGATTGACCCCTTCAGTGCCGCAGTTAACACAATAAGTAATCCACCTGGGGAGTACGACCGCAAGGTTGAAACTCAAAGGAATTGACG	292.784	298.104	523.099	795.509	685.719	956.938	1229.98	817.548	790.174
A|M00214_75_000000000-A3TA3_1_1101_13613_3444	CACGCCGTAAACGGTGGATGCTGGATGTGGGGACCATTCCACGGTCTCCGTGTCGGAGCCAACGCGTTAAGCATCCCGCCTGGGGAGTACGGCCGCAAGGCTAAAACTCAAAGAAATTGA	1175.67	1261.97	341.709	480.018	377.92	406.358	737.808	494.353	1077.92
A|M00214_75_000000000-A3TA3_1_1101_19037_2320	CACGCCGTAAACGATGAATACTAGGTGTTGGGGAGCAAAGCTCCTCGGTGCCGTCGCAAACGCAGTAAGTATTCCACCTGGGGAGTACGTTCGCAAGAATGAAACTCAAAGGAATTGACG	1877.26	2948.52	42.1411	22.5997	187.594	364.634	368.904	177.53	41.4932
A|M00214_75_000000000-A3TA3_1_1101_20994_3547	CATGCCGTAAACGATGAGTGCTAGGTGTTGGAGGGTTTCCGCCCTTCAGTGCCGCAGCTAACGCATTAAGCACTCCGCCTGGGGAGTACGACCGCAAGGTTGAAACTCAAAGGAATTGAC	1463.01	1773.27	142.913	188.933	58.2816	58.9583	112.393	80.1161	127.186
A|M00214_75_000000000-A3TA3_1_1102_26755_14792	CACGCCGTAAACGATGAATGCTAGGTGTCGGGGGGCAAAGCCCTTCGGTGCCGCCGCTAACGCAATAAGCATTCCACCTGGGGAGTACGTTCGCAAGAATGAAACTCAAAGGAATTGACG	9.06452	16.2602	391.179	1282.76	700.29	824.509	953.53	957.751	24.3547
A|M00214_75_000000000-A3TA3_1_1101_10627_3714	CCAGCCGTAAACGATGGACGCTAGGTGTGGGGGGACGATCCCCCCGTGCCGCAGCCAACGCATTAAGCGTCCCGCCTGGGGAGTACGGCCGCAAGGCTAAAACTCAAAGGAATTGACGGG	1349.71	1600.73	33.8961	87.6868	87.4224	121.545	197.595	199.38	239.939
A|M00214_75_000000000-A3TA3_1_1101_20571_3527	CACGCTGTAAACGATGGATACTAGGTGTGCGGGGACTGACCCCCTGCGTGCCGCAGTTAACACAATAAGTATCCCACCTGGGGAGTACGATCGCAAGGTTGAAACTCAAAGGAATTGACG	1346.08	1823.86	1.83222	2.71196	5.4639	0	1.8128	0.91041	247.155
A|M00214_75_000000000-A3TA3_1_1101_12078_4098	CACGCCGTAAACGATGAATACTAGGTGTTGGTGAGCAAAGCTCATCGGTGCCGTCGCAAACGCAATAAGTATTCCACCTGGGGAGTACGTTCGCAAGAATGAAACTCAAAGGAATTGACG	1157.54	1962.97	0	0	1.8213	3.6282	9.06398	1.82082	6.31418
A|M00214_75_000000000-A3TA3_1_1102_12404_6076	CACGCCGTAAACGATGAGTGCTAGGTGTTGGGGGGCAAAGCCCTTCGGTGCCGTCGCAAACGCAATAAGCACTCCACCTGGGGAGTACGTTCGCAAGAATGAAACTCAAAGGAATTGACG	40.7903	65.0409	298.652	0.903988	404.329	581.419	595.503	646.391	9.92228
A|M00214_75_000000000-A3TA3_1_1101_19215_5670	CACACCGTAAACGATGGATACTAGGTGTAGGAAATGATTTCATTTTCTGTGCCGTCGCAAACGCAATAAGTATCCCACCTGGGGAGTACGGCCGCAAGGTTGAAACTCAAAGGAATTGAC	206.671	260.164	173.145	247.693	193.968	223.134	411.505	493.442	479.877
A|M00214_75_000000000-A3TA3_1_1101_3132_15805	CACACGGTAAACGATGAATACTCGCTGTTTGCGATATACGGCAAGCGGCCAAGCGAAAGCATTAAGTATTCCACCTGGGGAGTACGCCGGCAACGGTGAAACTCAAAGGAATTGACGGGG	158.629	227.643	155.739	310.068	336.94	473.48	586.439	488.89	769.427
A|M00214_75_000000000-A3TA3_1_1101_11497_7877	CACGCAGTAAACGATGATAACTCGTTGTCGGCGATACACAGTCGGTGACTAAGCGAAAGCGATAAGTTATCCACCTGGGGAGTACGTTCGCAAGAATGAAACTCAAAGGAATTGACGGGG	48.9484	53.2974	251.931	348.035	234.948	452.618	477.672	544.425	229.114
A|M00214_75_000000000-A3TA3_1_1101_13016_2279	CACGCCGTAAACGATGAATACTAGGTGTCGGGTGGCAAAGCCATTCGGTGCCGCAGCAAACGCAATAAGTATTCCACCTGGGGAGTACGTTCGCAAGAATGAAACTCAAAGGAATTGACG	198.513	264.68	59.5472	141.926	298.693	196.83	673.454	619.079	33.3749
A|M00214_75_000000000-A3TA3_1_1101_13150_6466	CACGCTGTAAACGATGGGTGCTGGGTGCTGGGATGTATGTCTCGGTGCCGTAGCTAACGCGATAAGCACCCCGCCTGGGGAGTACGGTCGCAAGGCTGAAACTCAAAGAAATTGACGGGG	423.313	536.588	52.2183	149.158	204.896	260.323	248.353	270.392	25.2567
C|M00214_75_000000000-A3TA3_1_1101_8057_4687	CACGCCGTAAACGATGAGTACTAGGTGTCGGGGGTTACCCCCCTCGGTGCCGCAGCTAACGCATTAAGTACTCCGCCTGGGGAGTACGCTCGCAAGAGTGAAACTCAAAGGAATTGACGG	0	0	283.078	813.589	366.992	504.32	139.585	369.626	10.8243
A|M00214_75_000000000-A3TA3_1_1101_7687_9279	CTGGCCGTAAACGATGGGTACTAGGTGTAGGAGGTATCGACCCCTTCTGTGCCGGAGTTAACGCAATAAGTACCCCGCCTGGGGAGTACGACCGCAAGGTTGAAACTCAAAGGAATTGAC	74.3291	84.9146	187.803	272.1	242.233	351.028	865.61	822.1	121.773
A|M00214_75_000000000-A3TA3_1_1108_18542_17807	CACGCCGTAAACGATGAATACTAGGTGTCGGGGAGCATTGCTCTTCGGTGCCGCAGCAAACGCAATAAGTATTCCACCTGGGGAGTACGTTCGCAAGAATGAAACTCAAAGGAATTGACG	1.8129	0.903346	0.916111	0.903988	31.8727	26.3045	97.891	15.477	2056.62
C|M00214_75_000000000-A3TA3_1_1101_18779_1994	CACGCCGTAAACGATGAATACTAGGTGTAGGAGGTATCGACTCCTTCTGTGCCGCAGTTAACACAATAAGTATTCCGCCTGGGGAGTACGATCGCAAGATTAAAACTCAAAGGAATTGAC	0	0	382.018	194.357	302.336	360.099	203.033	335.941	10.8243
A|M00214_75_000000000-A3TA3_1_1101_17579_12819	CTAGCCGTAAACGATGGATACTAGGTGTGGGGGGCTCCGCCCTCCGTGCCGCAGCCAACGCATTAAGTATCCCGCCTGGGGAGTACGGCCGCAAGGCTAAAACTCAAAGGAATTGACGGG	3.62581	7.22677	310.562	516.177	136.597	229.484	236.57	213.946	9.92228
A|M00214_75_000000000-A3TA3_1_1101_27945_9824	CACGCCCTAAACGATGTTAACTAGTTGTTGGGAAGTAAAATTCTCAGTAACGCAGCCAACGCGAGAAGTTAACCGCCTGGGAAGTACGGTCGCAAGACTAAAACTCAAAGGAATTGACGG	10.8774	10.8402	129.172	222.381	203.075	352.843	441.416	370.537	18.9425
A|M00214_75_000000000-A3TA3_1_1101_13234_5375	CACGCCGTAAACGATGACTACTAGGTGTCGGTGAGCAAAGCTCATCGGTGCCGCAGCCAACGCAATAAGTAGTCCACCTGGGGAGTACGTTCGCAAGAATGAAACTCAAAGGAATTGACG	128.716	169.829	50.3861	79.5509	142.972	132.429	260.136	191.186	115.459
A|M00214_75_000000000-A3TA3_1_1101_22163_4226	CACGCGGTAAACGATGAATGCTAGGTGTCGGGGAGCAAAGCTCTTCGGTGCCGCCGCAAACGCATTAAGCATTCCACCTGGGGAGTACGTTCGCAAGAATGAAACTCAAAGGAATTGACG	20.8484	9.03346	50.3861	151.87	114.742	130.615	181.28	78.2953	445.6
B|M00214_75_000000000-A3TA3_1_1101_20940_13335	CACGCAGTAAACGATGATCACTAGCTGTTTGCGATACAGTGTAAGCGGCACAGCGAAAGCGTTAAGTGATCCACCTGGGGAGTACGCCGGCAACGGTGAAACTCAAAGGAATTGACGGGG	0.906452	4.51673	193.299	340.803	224.931	355.564	387.938	378.731	28.8648
A|M00214_75_000000000-A3TA3_1_1102_14411_7611	CACGCTGTAAACGATGAGTACTAGGTGTCGGGGGTTACCCCCCTCGGTGCCGCAGCTAACGCATTAAGTACTCCGCCTGGGGAGTACGCACGCAAGTGTGAAACTCAAAGGAATTGACGG	5.43871	1.80669	67.7922	58.7592	131.134	146.035	248.353	520.755	7.2162
A|M00214_75_000000000-A3TA3_1_1101_13621_21027	CACGCTGTAAACGATGAATACTAGGTGTGCGGGGACTGACCCCCTGCGTGCCGCAGTTAACACAATAAGTATTCCACCTGGGGAGTACGATCGCAAGGTTGAAACTCAAAGGAATTGACG	19.9419	13.5502	26.5672	67.7991	71.9413	115.195	116.925	95.593	770.33
A|M00214_75_000000000-A3TA3_1_1105_27792_18531	CACGCCGTAAACGATGAATGCTAGGTGTTGGGGGGCAAAGCCCTTCGGTGCCGTCGCAAACGCAATAAGCATTCCACCTGGGGAGTACGTTCGCAAGAATGAAACTCAAAGGAATTGACG	12.6903	18.9703	98.0239	737.654	114.742	250.346	271.919	178.44	7.2162
A|M00214_75_000000000-A3TA3_1_1102_22656_15207	CACGCCGTAAACGATGAATACTAGGTGTCGGGGGACAAAGTCCTTCGGTGCCGCCGCTAACGCAATAAGTATTCCACCTGGGGAGTACGTTCGCAAGAATGAAACTCAAAGGAATTGACG	8.15807	11.7435	27.4833	100.343	145.704	207.714	292.766	286.779	4.51013
A|M00214_75_000000000-A3TA3_1_1101_10194_12494	CACACGGTAAACGATGAATACTCGCTGTTGGCGATACACAGCCAGCGGCCAAGCGAAAGCATTAAGTATTCCACCTGGGGAGTACGCCGGCAACGGTGAAACTCAAAGGAATTGACGGGG	68.8903	76.7844	47.6378	125.654	121.116	163.269	170.403	138.382	24.3547
A|M00214_75_000000000-A3TA3_1_1101_17227_11703	CACGCCGTAAACGATGAATACTAGGTGTCGGGGCACATAAGTGCTCCGGTGCCGCAGCAAACGCAATAAGTATTCCACCTGGGGAGTACGTTCGCAAGAATGAAACTCAAAGGAATTGAC	19.0355	21.6803	29.3156	51.5273	97.4395	131.522	203.939	92.8618	161.463
A|M00214_75_000000000-A3TA3_1_1102_7975_6494	CACGCCGTAAACGATGGATACTAGGTGTGGGGGGTCTGACCCCCTCCGTGCCGCAGCTAACGCAATAAGTATCCCACCTGGGGAGTACGATCGCAAGGTTGAAACTCAAAGGAATTGACG	9.06452	41.5539	11.9094	13.5598	81.9585	163.269	218.442	282.227	7.2162
B|M00214_75_000000000-A3TA3_1_1102_24955_18553	CACGCCGTAAACGATGAATACTAGGTGTCTGGGAGCACAGCTCTTAGGTGCCGCCGCAAACGCATTAAGTATTCCACCTGGGGAGTACGTTCGCAAGAATGAAACTCAAAGGAATTGACG	0	1.80669	1.83222	12.6558	0	4.53525	2.71919	0.91041	715.306
A|M00214_75_000000000-A3TA3_1_1101_15615_9447	CACGCCGTAAACGGTGGATGCTGGATGTGGGGCCCGTTCCACGGGTTCCGTGTCGGAGCTAACGCGTTAAGCATCCCGCCTGGGGAGTACGGCCGCAAGGCTAAAACTCAAAGAAATTGA	100.616	147.245	63.2117	84.9749	41.8899	48.0737	67.9798	76.4744	113.655
A|M00214_75_000000000-A3TA3_1_1101_21057_5869	CACGCCGTAAACGATGAGTGCTAGGTGTTGGATCCTTTCCGGGATTCAGTGCCGCAGCTAACGCATTAAGCACTCCGCCTGGGGAGTACGACCGCAAGGTTGAAACTCAAAGGAATTGAC	106.961	131.889	38.4767	60.5672	40.0686	62.5865	75.231	59.1766	150.638
A|M00214_75_000000000-A3TA3_1_1101_12627_2904	CACGCCGTAAACGATGAGAACTAAGTGTTGGAGAGATTCAGTGCTGCAGTTAACGCAATAAGTTCTCCGCCTGGGGAGTATGCACGCAAGTGTGAAACTCAAAGGAATTGACGGGGGCCC	122.371	158.086	24.735	61.4712	63.7455	84.3557	102.423	104.697	11.7263
A|M00214_75_000000000-A3TA3_1_1104_15282_17886	CACACAGTAAACGATGAATACTCGATGTTTGCGATATACAGTAAGCGTCCAAGCGAAAGCGTTAAGTATTCCACCTGGGGAGTACGCCGGCAACGGTGAAACTCAAAGGAATTGACGGGG	25.3807	62.3309	34.8122	49.7193	63.7455	70.7499	96.9846	117.443	160.56
A|M00214_75_000000000-A3TA3_1_1102_12253_21241	CACGCCGTAAACGATGGATACTAGGTGTAGGAGGTATCGACCCCTCCTGTGCCGGAGTTAACGCAATAAGTATCCCGCCTGGGAAGTACGATCGCAAGATTAAAACTCAAAGGAATTGAC	30.8194	51.4907	7.32889	47.9114	47.3538	63.4935	86.1078	88.3098	212.878
A|M00214_75_000000000-A3TA3_1_2112_26002_24303	CACGCCGTAAACGATGAATACTAGGTGTTGGGAAGCATTGCTTCTCGGTGCCGTCGCAAACGCAGTAAGTATTCCACCTGGGGAGTACGTTCGCAAGAATGAAACTCAAAGGAATTGACG	0.906452	0.903346	2.74833	10.8479	45.5325	33.5609	100.61	12.7457	413.128
C|M00214_75_000000000-A3TA3_1_2112_23278_22793	CACGCCGTAAACGATGAATACTAGGTGTCGGGAAGCACAGCTTTTCGGTGCCGCCGCAAACGCATTAAGTATTCCACCTGGGGAGTACGTTCGCAAGAATGAAACTCAAAGGAATTGACG	0	0	0.916111	5.42393	10.0171	1.8141	1.8128	2.73123	704.482
A|M00214_75_000000000-A3TA3_1_1101_20622_4858	CACGCCGTAAACGATGAATACTAGGTGTCGGGGCTCATAAGAGCTTCGGTGCCGCAGCAAACGCAATAAGTATTCCACCTGGGGAGTACGTTCGCAAGAATGAAACTCAAAGGAATTGAC	34.4452	37.0372	26.5672	51.5273	67.3881	82.5416	114.206	96.5035	48.7094
A|M00214_75_000000000-A3TA3_1_1104_12678_13111	CACGCCGTAAACGATGAATACTAGGTGTCAGGGAGCACAGCTCTTTGGTGCCGCCGCAAACGCATTAAGTATTCCACCTGGGGAGTACGTTCGCAAGAATGAAACTCAAAGGAATTGACG	3.62581	0.903346	0	2.71196	4.55325	2.72115	8.15758	2.73123	499.722
A|M00214_75_000000000-A3TA3_1_1101_22929_6826	CACGCCGTAAACGATGAATACTAGGTGTTGGGGAGCAAAGCTCTTCGGTGCCGCCGCAAACGCATTAAGTATTCCACCTGGGGAGTACGTTCGCAAGAATGAAACTCAAAGGAATTGACG	61.6387	52.3941	26.5672	47.9114	24.5875	34.4679	46.2263	21.8498	216.486
A|M00214_75_000000000-A3TA3_1_1101_22851_6086	CACGCCCTAAACGATGTCTACTAGTTGTTGGGGACGATAGTCCTTGGTAACGCAGCTAACGCGTGAAGTAGACCGCCTGGGGAGTACGGTCGCAAGATTAAAACTCAAAGGAATTGACGG	78.8613	92.1413	0	0.903988	81.0478	96.1473	58.9159	58.2662	41.4932
A|M00214_75_000000000-A3TA3_1_1102_10227_17594	CACGCAGTAAACGATGAATACTAACTGTTTGCGATACAATGTAAGCGGTACAGCGAAAGCGTTAAGTATTCCACCTGGGGAGTACGCCGGCAACGGTGAAACTCAAAGGAATTGACGGGG	39.8839	77.6878	4.58056	8.13589	20.9449	27.2115	58.0095	66.4599	220.996
A|M00214_75_000000000-A3TA3_1_1105_21494_24130	CACGCCGTAAACGATGAGTACTAAGTGTTGGATGTCAAAGTTCAGTGCTGCAGTTAACGCAATAAGTACTCCGCCTGAGTAGTACGTTCGCAAGAATGAAACTCAAAGGAATTGACGGGG	6.34516	2.71004	59.5472	97.6307	47.3538	91.6121	88.827	92.8618	8.11823
A|M00214_75_000000000-A3TA3_1_1104_29292_14719	CACGCCGTAAACGATGACTACTAGGTGTCGGTGTGCAAAGCACATCGGTGCCGCAGCAAACGCAATAAGTAGTCCACCTGGGGAGTACGTTCGCAAGAATGAAACTCAAAGGAATTGACG	13.5968	21.6803	41.225	82.2629	40.9792	68.0288	96.9846	83.7577	17.1385
A|M00214_75_000000000-A3TA3_1_1101_9430_4085	CACGCCGTAAACGATGAGAACTAAGTGTTGGAGGAATTCAGTGCTGCAGTTAACGCAATAAGTTCTCCGCCTGGGGAGTATGCACGCAAGTGTGAAACTCAAAGGAATTGACGGGGGCCC	34.4452	26.197	33.8961	74.127	57.3709	80.7275	87.9206	121.085	2.70608
A|M00214_75_000000000-A3TA3_1_1101_25795_19253	CACGCCGTAAACGATGAATACTAGGTGTCGGGGAGCATGGCTCTTCGGTGCCGTCGCAAACGCAGTAAGTATTCCACCTGGGGAGTACGTTCGCAAGAATGAAACTCAAAGGAATTGACG	23.5678	13.5502	5.49667	9.94387	18.213	24.4904	24.4727	8.19369	308.493
A|M00214_75_000000000-A3TA3_1_1103_10205_19958	CACGCTGTAAACGATGATTACTAGGTGTGGGGGGTCTGACCCCTTCCGTGCCGGAGTTAACACAATAAGTAATCCACCTGGGGAGTACGGCCGCAAGGTTGAAACTCAAAGGAATTGACG	7.25162	18.0669	22.9028	50.6233	49.1751	49.8878	38.9751	40.9684	158.756
B|M00214_75_000000000-A3TA3_1_1102_15129_21211	CACACCGTAAACGATGATTACTAGGTGTTGGAGGATTGACCCCTTCAGTGCCGCAGTTAACACAATAAGTAATCCACCTGGGGAGTACGACCGCAAGGTTGAAACTCAAAGGAATTGACG	0	0.903346	4.58056	7.2319	7.2852	3.6282	9.97038	8.19369	394.185
A|M00214_75_000000000-A3TA3_1_1104_15712_25521	CACGCCGTAAACGATGAGTGCTAGGTGTTGGGGGGTAAAGCCCTTCGGTGCCGTCGCAAACGCAATAAGCACTCCACCTGGGGAGTACGTTCACAAGAATGAAACTCAAAGGAATTGACG	7.25162	5.42008	0	0	68.2987	100.683	110.581	94.6826	6.31418
A|M00214_75_000000000-A3TA3_1_1102_9819_20384	CACGCCGTAAACGATGACTGCTAGGTGTCGGGTGGCAAAGCCATTCGGTGCCGCAGCTAACGCAATAAGCAGTCCACCTGGGGAGTACGTTCGCAAGAATGAAACTCAAAGGAATTGACG	16.3161	19.8736	20.1544	38.8715	30.0514	27.2115	67.9798	21.8498	155.148
A|M00214_75_000000000-A3TA3_1_1101_10474_6422	CACGCCGTAAACGATGAGCACTAGGTGTCGGGTTCGCAAGAATTCGGTGCCGGAGTTAACGCAATAAGTGCTCCGCCTGGGGAGTACGCACGCAAGTGTGAAACTCAAAGGAATTGACGG	58.9194	141.825	0	0.903988	9.1065	17.234	62.5414	51.8934	13.5304
A|M00214_75_000000000-A3TA3_1_1101_25454_10638	CATGCCGTAAACGATGATTACTAGGTGTGGGAGGATTGACCCCTTCCGTGCCGCAGTTAACACAATAAGTAATCCACCTGGGGAGTACGACCGCAAGGTTGAAACTCAAAGGAATTGACG	50.7613	72.2677	20.1544	32.5436	32.7834	51.7019	32.6303	44.6101	44.1992
A|M00214_75_000000000-A3TA3_1_1103_21982_17706	CACGCCGTAAACGATGAATACTAGGTGTCGGGGCCGTATAGGCTTCGGTGCCGCCGCAAACGCAGTAAGTATTCCACCTGGGGAGTACGTTCGCAAGAATGAAACTCAAAGGAATTGACG	12.6903	3.61339	20.1544	38.8715	40.0686	48.9807	80.6694	27.3123	432.07
A|M00214_75_000000000-A3TA3_1_2102_23641_11786	CACGCAGTAAACGATGATTACTAGGAGTTTGCGATACACAGTAAGCTCTACAGCGAAAGCGTTAAGTAATCCACCTGGGGAGTACGCCGGCAACGGTGAAACTCAAAGGAATTGACGGGG	0.906452	0	24.735	31.6396	47.3538	68.9358	93.359	86.4889	8.11823
B|M00214_75_000000000-A3TA3_1_1108_10042_26125	CACGCGGTAAACGATGAATACTAGATGTCGGGTAGCAAAGCTATTCGGTGTCGTCGCAAACGCAATAAGTATTCCACCTGGGGAGTACGTTCGCAAGAATGAAACTCAAAGGAATTGACG	4.53226	2.71004	6.41278	9.94387	90.1543	148.756	127.802	110.16	5.41215
A|M00214_75_000000000-A3TA3_1_1104_9596_13659	CACGCCGTAAACGATGACTACTAGGTGTCGGGTGGCAAGGCCATTCGGTGCCGCAGCAAACGCAATAAGTAGTCCACCTGGGGAGTACGTTCGCAAGAATGAAACTCAAAGGAATTGACG	3.62581	9.93681	38.4767	65.9911	32.7834	55.3301	60.7287	36.4164	4.51013
A|M00214_75_000000000-A3TA3_1_1102_6713_6191	CATGCCGTAAACGATGATTACTAGGTGTGGGGGGATAACCCCCTCCGTGCCGGAGTTAACACAATAAGTAATCCACCTGGGGAGTACGACCGCAAGGTTGAAACTCAAAGGAATTGACGG	41.6968	51.4907	23.8189	30.7356	29.1408	29.0256	67.0734	49.1621	0.902025
A|M00214_75_000000000-A3TA3_1_1102_16590_19542	CATGCCGTAAACGATGATTACTAGGTGTTGGGGGATTGACCCCCTCAGTGCCGCAGTTAACACAATAAGTAATCCACCTGGGGAGTACGACCGCAAGGTTGAAACTCAAAGGAATTGACG	8.15807	6.32342	10.9933	30.7356	20.0343	42.6314	56.1967	18.2082	117.263
A|M00214_75_000000000-A3TA3_1_1103_20110_16169	CACGCGGTAAACGATGAATGCTAGGTGTAGGAGGTATCGACCCCTTCTGTGCCGCAGTAAACACAATAAGCATTCCGCCTGGGGAGTACGGCCGCAAGGTTGAAACTCAAAGGAATTGAC	5.43871	0.903346	5.49667	3.61595	5.4639	6.34935	5.43839	4.55205	245.351
A|M00214_75_000000000-A3TA3_1_1101_24252_19152	CACGCCGTAAACGATGAGTGCTAGGTGTTGGGTCCTTTCCGGGACTCAGTGCCGCAGCTAACGCATTAAGCACTCCGCCTGGGGAGTACGACCGCAAGGTTGAAACTCAAAGGAATTGAC	32.6323	28.0037	26.5672	29.8316	17.3023	26.3045	39.8815	20.029	63.1418
A|M00214_75_000000000-A3TA3_1_1107_10431_12740	CACGCAGTAAACGATGATAACTCGCTGTCGGCGATACACAGTCGGCGGCTAAGCGAAAGCGATAAGTTATCCACCTGGGGAGTACGTTCGCAAGAATGAAACTCAAAGGAATTGACGGGG	10.8774	18.0669	87.0306	106.671	58.2816	82.5416	63.4478	87.3994	18.9425
A|M00214_75_000000000-A3TA3_1_1101_12012_3284	CACGCCGTAAACGATGGATACTAGGTGTGGGAGGTATTGACCCCTTCCGTGCCGCAGTTAACACAATAAGTATCCCACCTGGGGAGTACGGCCGCAAGGTTGAAACTCAAAGGAATTGAC	38.071	43.3606	8.245	26.2157	8.19585	22.6763	21.7535	5.46246	171.385
A|M00214_75_000000000-A3TA3_1_1102_27533_16839	CACGCCGTAAACGATGGATACTAGGTGTGGGGGGTCTGACCCCCTCCGTGCCGCAGTTAACACAATAAGTATCCCACCTGGGGAGTACGATCGCAAGGTTGAAACTCAAAGGAATTGACG	29.0065	87.6246	7.32889	23.5037	17.3023	11.7917	48.0391	45.5205	50.5134
A|M00214_75_000000000-A3TA3_1_1101_21976_4429	CACGCCGTAAACGATGAATACTAGGTGTTGGGGGACAAAGTCCTTCGGTGCCGTCGCAAACGCAATAAGTATTCCACCTGGGGAGTACGTTCGCAAGAATGAAACTCAAAGGAATTGACG	84.3	88.5279	0	0	9.1065	5.4423	4.53199	6.37287	55.9256
A|M00214_75_000000000-A3TA3_1_1109_13064_12864	CTAGCCGTAAACGATGGGCACTAGGTGTGGGGAGGATAACCTTTCCGTGCCGCAGCTAACGCATTAAGTGCCCCGCCTGGGGAGTACGGCCGCAAGGCTAAAACTCAAAGGAATTGACGG	7.25162	8.13012	7.32889	19.8877	22.7662	32.6538	36.2559	43.6997	47.8073
A|M00214_75_000000000-A3TA3_1_1101_23982_16768	CACGCCGTAAACGATGAATACTAGGTGTCGGGTGGCAGAGCCATTCGGTGCCGTCGCAAACGCAGTAAGTATTCCACCTGGGGAGTACGTTCGCAAGAATGAAACTCAAAGGAATTGACG	11.7839	14.4535	0	4.51994	4.55325	3.6282	9.97038	0.91041	200.25
A|M00214_75_000000000-A3TA3_1_1101_23426_18223	CACGCCGTAAACGATGAATACTAGGTGTCGGGGCCGTAGAGGCTTCGGTGCCGCAGCCAACGCAGTAAGTATTCCACCTGGGGAGTACGTTCGCAAGAATGAAACTCAAAGGAATTGACG	17.2226	18.0669	8.245	11.7518	12.7491	17.234	14.5024	10.0145	94.7126
B|M00214_75_000000000-A3TA3_1_2104_4410_8369	CACGCTGTAAACGATGAGTGCTAGGTATCGGAATAATTCGGTGCCGCAGTTAACACATTAAGCACTCCGCCTGGGGCATACGTGCGCAAGCATGAAACTCAAAGGAATTGACGGGGACCC	0	0.903346	42.1411	50.6233	23.6769	23.5833	18.128	57.3558	0.902025
A|M00214_75_000000000-A3TA3_1_1105_21531_22854	CACGCCGTAAACGATGACTACTAGGTGTCGGGCAGCAAAGCTGTTCGGTGCCGCAGCAAACGCAATAAGTAGTCCACCTGGGGAGTACGTTCGCAAGAATGAAACTCAAAGGAATTGACG	1.8129	1.80669	22.9028	46.1034	34.6047	26.3045	58.0095	22.7602	41.4932
A|M00214_75_000000000-A3TA3_1_1106_14096_8248	CACGCCGTAAACGATGAATACTAGGTGTCGGGGCCCATAAGGGCTTCGGTGCCGCAGCAAACGCAATAAGTATTCCACCTGGGGAGTACGTTCGCAAGAATGAAACTCAAAGGAATTGAC	1.8129	2.71004	12.8256	17.1758	20.0343	29.9327	48.0391	34.5956	44.1992
C|M00214_75_000000000-A3TA3_1_1101_18474_9931	CACGCCGTAAACGATGAGTGCTAGGTGTCGGGGGTCAAACCTCGGTGCCGCCGTTAACACAATAAGCACTCCGCCTGGGGAGTACGTGCGCAAGCATGAAACTCAAAGGAATTGACGGGG	0	0	65.0439	39.7755	35.5153	12.6987	17.2216	35.506	0.902025
A|M00214_75_000000000-A3TA3_1_2111_12997_10636	CACGCTGTAAACGATGAATACTAGGTGTTGGGGTCCAAAAGGACTTCGGTGCCGCAGCAAACGCAATAAGTATTCCACCTGGGGAGTACGTTCGCAAGAATGAAACTCAAAGGAATTGAC	0.906452	0	53.1344	85.8789	16.3917	0	23.5663	18.2082	1.80405
C|M00214_75_000000000-A3TA3_1_2112_18712_10666	CACGCCGTAAACGATGAATACTAGGTGTCGGGGCCCAAAGGGCTTCGGTGCCGCAGCCAACGCAATAAGTATTCCACCTGGGGAGTACGTTCGCAAGAATGAAACTCAAAGGAATTGACG	0	0	2.74833	0.903988	0	1.8141	7.25118	1.82082	158.756
A|M00214_75_000000000-A3TA3_1_1101_16830_7396	CACGCCGTAAACGATGAGCACTAGGTGTCGGGGCCGCAAGGCTTCGGTGCCGCAGTCAACGCATTAAGTGCTCCGCCTGGGGAGTACGCACGCAAGTGTGAAACTCAAAGGAATTGACGG	4.53226	9.03346	3.66444	36.1595	40.9792	58.0512	80.6694	41.8789	3.6081
A|M00214_75_000000000-A3TA3_1_1106_17578_13518	CACGCCGTAAACGATGATTACTAGGTGTGGGGGGACTGACCCCTTCCGTGCCGCAGTTAACACAATAAGTAATCCACCTGGGGAGTACGGCCGCAAGGTTGAAACTCAAAGGAATTGACG	0.906452	1.80669	8.245	18.9837	19.1236	29.9327	50.7583	10.0145	37.8851
C|M00214_75_000000000-A3TA3_1_1101_14652_7546	CACGCCGTAAACGATGAATACTAGGTGTTGGGGAGCAAAGCTCTTCGGTGCCGCCGCTAACGCAATAAGTATTCCACCTGGGGAGTACGTTCGCAAGAATGAAACTCAAAGGAATTGACG	0	0	52.2183	60.5672	15.481	3.6282	6.34478	7.28328	0
A|M00214_75_000000000-A3TA3_1_1114_10107_12981	CACGCGGTAAACGATGAATGCTAGGTGTCGGGTGACGAAGTCATTCGGTGCCGCCGCAAACGCATTAAGCATTCCACCTGGGGAGTACGTTCGCAAGAATGAAACTCAAAGGAATTGACG	2.71936	0.903346	20.1544	17.1758	11.8384	17.234	29.0047	12.7457	31.5709
A|M00214_75_000000000-A3TA3_1_1101_25831_20356	CACACCGTAAACGATGGATACTAGGTGTAGGAGGTATCGACCCCTTCTGTGCCGCAGTTAACACAATAAGTATCCCACCTGGGGAGTACGACCGCAAGGTTGAAACTCAAAGGAATTGAC	64.3581	64.1376	0	0	0	0	0.906398	0	16.2365
A|M00214_75_000000000-A3TA3_1_1101_18359_12050	CACGCCGTAAACGATGACTGCTAGGTGTCGGGTAGCAAAGCTATTCGGTGCCGCAGCTAACGCAATAAGCAGTCCACCTGGGGAGTACGTTCGCAAGAATGAAACTCAAAGGAATTGACG	9.06452	15.3569	3.66444	9.03988	11.8384	7.2564	9.97038	5.46246	66.7499
A|M00214_75_000000000-A3TA3_1_1101_11933_9761	CATGCCGTAAACGATGAGTGCTAAGTGTTGGGAGGTTTCCGCCTCTCAGTGCTGCAGCTAACGCATTAAGCACTCCGCCTGGGGAGTACGACCGCAAGGTTGAAACTCAAAGGAATTGAC	42.6032	56.9108	6.41278	1.80798	8.19585	5.4423	11.7832	10.9249	1.80405
A|M00214_75_000000000-A3TA3_1_1104_20316_15470	CACGCCGTAAACGATGAATGCTAGGTGTTGGGGGTCAAACCTCGGTGCCGAAGTTAACACATTAAGCATTCCGCCTGGGGAGTACGCACGCAAGTGTGAAACTCAAAGGAATTGACGGGG	1.8129	0.903346	39.3928	48.8154	8.19585	4.53525	16.3152	16.3874	0
A|M00214_75_000000000-A3TA3_1_1103_22951_7982	CACGCCGTAAACGATGTGTACTAGGTGTTGGGGAGCAAAGCTCTTCGGTGCCGTCGCAAACGCAGTAAGTACACCACCTGGGGAGTACGTTCGCAAGAATGAAACTCAAAGGAATTGACG	13.5968	13.5502	4.58056	9.94387	11.8384	7.2564	9.06398	10.0145	46.0033
A|M00214_75_000000000-A3TA3_1_1109_14261_5211	CACGCCGTAAACGATGAATACTAGGTGTTGGGTAGCAAAGCTATTCGGTGCCGCAGCAAACGCAATAAGTATTCCACCTGGGGAGTACGTTCGCAAGAATGAAACTCAAAGGAATTGACG	1.8129	0.903346	4.58056	11.7518	5.4639	9.97755	7.25118	5.46246	71.26
A|M00214_75_000000000-A3TA3_1_1114_22412_20065	CACGCAGTAAACGATGATAGCTCGTTGTCGGCGATACACAGTCGGTGACTAAGAGAAATCGATAAGCTATCCACCTGGGGAGTACGTTCGCAAGAATGAAACTCAAAGGAATTGACGGGG	3.62581	3.61339	16.49	20.7917	11.8384	17.234	20.8471	24.5811	15.3344
A|M00214_75_000000000-A3TA3_1_1105_21718_25202	CCAGCCGTAAACGATGGGTGCTAGGTGTGGGGGGATCATCCCTCCGTGCCGCAGCCAACGCATTAAGCACCCCGCCTGGGGAGTACGGCCGCAAGGCTAAAACTCAAAGGAATTGACGGG	9.06452	12.6468	14.6578	24.4077	11.8384	7.2564	21.7535	24.5811	1.80405
A|M00214_75_000000000-A3TA3_1_1105_20652_13959	CACGCCGTAAACGATGCTCACTGGTTCTGTGCGATATATTGTACGGGATTAAGCGAAAGTATTAAGTGAGCCACCTGGGGAGTACGTCGGCAACGATGAAACTCAAAGGAATTGACGGGG	2.71936	1.80669	3.66444	9.03988	20.9449	23.5833	13.596	26.4019	16.2365
A|M00214_75_000000000-A3TA3_1_1103_10339_11697	CACGCCGTAAACGATGAATGCTAGGTGTTGGATCCTGAAGGATTCGGTGCCGCAGTTAACGCAATAAGCATTCCACCTGGGGAGTACGACCGCAAGGTTGAAACTCAAAGGAATTGACGG	6.34516	9.93681	5.49667	17.1758	12.7491	20.8622	26.2855	19.1186	30.6689
A|M00214_75_000000000-A3TA3_1_1107_19043_26886	CACGCCGTAAACGATGAATACTAGGTGTTGGTGGGCAAAGCCCATCGGTGCCGCCGCAAACGCAATAAGTATTCCACCTGGGGAGTACGTTCGCAAGAATGAAACTCAAAGGAATTGACG	19.0355	15.3569	8.245	18.9837	14.5704	20.8622	28.0983	21.8498	31.5709
A|M00214_75_000000000-A3TA3_1_1102_10824_6777	CACGCCGTAAACGATGAGAACTAAGTGTTGGGGAAACTCAGTGCTGCAGTTAACGCAATAAGTTCTCCGCCTGGGGAGTATGCACGCAAGTGTGAAACTCAAAGGAATTGACGGGGGCCC	19.0355	27.1004	3.66444	2.71196	6.37455	9.0705	13.596	16.3874	7.2162
A|M00214_75_000000000-A3TA3_1_2107_23344_16765	CACGCCGTAAACGATGAATGCTAGGTGTTGGGGAGCAAAGCTCTTCGGTGCCGCCGCAAACGCATTAAGCATTCCACCTGGGGAGTACGTTCGCAAGAATGAAACTCAAAGGAATTGACG	0.906452	0.903346	1.83222	6.32792	6.37455	3.6282	18.128	15.477	49.6114
B|M00214_75_000000000-A3TA3_1_1103_14063_11772	CACGCCGTAAACGATGAATACTAGGTGTCGGGGCCGTATAGGCTCCGGTGCCGCCGCTAACGCAGTAAGTATTCCACCTGGGGAGTACGTTCGCAAGAATGAAACTCAAAGGAATTGACG	0	0.903346	4.58056	2.71196	4.55325	5.4423	10.8768	5.46246	63.1418
A|M00214_75_000000000-A3TA3_1_1107_18735_10993	CACGCCGTAAACGATGAATACTAGGTGTCGGGGCCCATAGGGTTTCGGTGCCGCAGCAAACGCAATAAGTATTCCACCTGGGGAGTACGTTCGCAAGAATGAAACTCAAAGGAATTGACG	6.34516	14.4535	2.74833	8.13589	3.6426	16.3269	10.8768	12.7457	21.6486
C|M00214_75_000000000-A3TA3_1_1102_27117_8345	CACGCTGTAAACGATGAGTGCTAGGTGTCGGGGTAACTCGGTGCCGCAGTTAACACATTAAGCACTCCGCCTGGGGAGTACGTGCGCAAGCATGAAACTCAAAGGAATTGACGGGGACCC	0	0	10.0772	103.959	1.8213	0.90705	8.15758	2.73123	0.902025
C|M00214_75_000000000-A3TA3_1_2103_5292_17685	CACGCCGTAAACGATGAATACTAGGTGTCTGGGAGCATGGCTCTTAGGTGCCGCCGCAAACGCATTAAGTATTCCACCTGGGGAGTACGTTCGCAAGAATGAAACTCAAAGGAATTGACG	0	0	1.83222	0.903988	0	0	0	0	78.4762
A|M00214_75_000000000-A3TA3_1_2104_10479_11292	CACACAGTAAACGATGAATACTCGCTGTTTGCGATATACAGCAAGCGGCCAAGCGAAAGCATTAAGTATTCCACCTGAGGAGTACGCCGGCAACGGTGAAACTCAAAGGAATTGACGGGG	2.71936	3.61339	10.0772	12.6558	11.8384	13.6058	20.8471	20.9394	2.70608
A|M00214_75_000000000-A3TA3_1_1101_9397_12274	CACGCCGTAAACGATGAATGCTAGGTGTCGGGGAGCAAAGCTCTTCGGTGCCGCCGCAAACGCAATAAGCATTCCACCTGGGGAGTACGTTCGCAAGAATGAAACTCAAAGGAATTGACG	25.3807	44.264	0.916111	0.903988	1.8213	1.8141	0.906398	0	2.70608
A|M00214_75_000000000-A3TA3_1_1109_7607_9102	CACGCCGTAAACGGTGGACGCTGGATGTGGGGCACGTTCCACGTGTTCCGTGTCGGAGCTAACGCGTTAAGCGTCCCGCCTGGGGAGTACGGCCGCAAGGCTAAAACTCAAAGAAATTGA	10.8774	18.9703	0.916111	5.42393	2.73195	3.6282	18.128	11.8353	11.7263
A|M00214_75_000000000-A3TA3_1_1101_25058_5417	CCAGCCGTAAACGATGGGCGCTAGGTGTGGGGGATGAGATCCCCCGTGCCGCAGCCAACGCATTAAGCGCCCCGCCTGGGGAGTACGGCCGCAAGGCTAAAACTCAAAGGAATTGACGGG	20.8484	21.6803	0	6.32792	1.8213	6.34935	5.43839	9.1041	6.31418
D|M00214_75_000000000-A3TA3_1_1104_25947_20343	CACGCTGTAAACGATGTCGATTTGGGGGTTGAGCTTTGAGCTTGGCGCCCGTAGCTAACGTGATAAATCGACCGCCTGGGGAGTACGGCCGCAAGGTTAAAACTCAAATGAATTGACGGG	0	0	0	9.03988	14.5704	10.8846	22.6599	20.9394	4.51013
A|M00214_75_000000000-A3TA3_1_1107_18678_2942	CACGCCGTAAACGATGATTACTAGGTGTGGGGGGACTGACCCCTTCCGTGCCGCAGCAAACGCAATAAGTAATCCACCTGGGGAGTACGACCGCAAGGTTGAAACTCAAAGGAATTGACG	0.906452	0	0	0.903988	0	0	0.906398	0	70.358
A|M00214_75_000000000-A3TA3_1_1108_8795_10476	CACGCCGTAAACGATGAGTACTAGCTGTCGGAGGTTACCCCCTTCGGTGGCGCAGCTAACGCATTAAGTACTCCGCCTGGGAAGTACGCTCGCAAGAGTGAAACTCAAAGGAATTGACGG	10.8774	19.8736	3.66444	1.80798	3.6426	4.53525	6.34478	3.64164	17.1385
A|M00214_75_000000000-A3TA3_1_1101_13065_9894	CCAGCCGTAAACGATGGGCGCTAGGTGTGGGGGGACCATCCCCCCGTGCCGCAGCCAACGCATTAAGCGCCCCGCCTGGGGAGTACGGCCGCAAGGCTAAAACTCAAAGGAATTGACGGG	10.8774	17.1636	0.916111	3.61595	2.73195	2.72115	9.97038	9.1041	9.92228
C|M00214_75_000000000-A3TA3_1_2114_19439_12804	CACGCCGTAAACGATGACTACTAGGTGTCGGTAAGCAAAGCTTATCGGTGCCGCAGCTAACGCAATAAGTAGTCCACCTGGGGAGTACGTTCGCAAGAATGAAACTCAAAGGAATTGACG	0	0	0.916111	3.61595	2.73195	10.8846	15.4088	17.2978	7.2162
A|M00214_75_000000000-A3TA3_1_1101_10767_16684	CACGCTGTAAACGTTGGGCACTAGGTGTGGGGGCCACCCGTGGTTTCTGCGCCGTAGCTAACGCTTTAAGTGCCCCGCCTGGGGAGTACGGCCGCAAGGCTAAAACTCAAAGGAATTGAC	7.25162	8.13012	3.66444	8.13589	5.4639	5.4423	6.34478	7.28328	10.8243
A|M00214_75_000000000-A3TA3_1_1112_14790_20790	CACGCCGTAAACGATGAATACTAGGTGTTGGGGAGCAAAGCTCTTCGGTGCCGCAGCAAACGCAATAAGTATTCCACCTGGGGAGTACGTTCGCAAGAATGAAACTCAAAGGAATTGACG	7.25162	6.32342	0.916111	6.32792	10.0171	8.16345	13.596	13.6561	2.70608
C|M00214_75_000000000-A3TA3_1_1101_11373_23260	CACGCCGTAAACGATGCATACTAGGTGTCGGGGAGCAAAGCTTTCCGGTGCCGCCGCAAACGCAGTAAGTATGCCACCTGGGGAGTACGTTCGCAAGAATGAAACTCAAAGGAATTGACG	0	0	1.83222	9.03988	4.55325	0.90705	3.62559	3.64164	50.5134
A|M00214_75_000000000-A3TA3_1_1101_24764_24111	CACGCTGTAAACGATGATTACTAGGTGTGGGGGATTTCGGTCCTCCGTGCCGGAGCAAACGCAATAAGTAATCCACCTGGGGAGTACGGCCGCAAGGCTGAAACTCAAAGGAATTGACGG	25.3807	22.5837	0	0	0	0	0	0.91041	6.31418
A|M00214_75_000000000-A3TA3_1_1101_13457_20226	CACGCCGTAAACGATGAGCACTAGGTGTCGGGGTCGCAAGACTTCGGTGCCGCAGTTAACGCATTAAGTGCTCCGCCTGGGGAGTACGTTCGCAAGAATGAAACTCAAAGGAATTGACGG	10.8774	9.93681	3.66444	4.51994	5.4639	5.4423	9.06398	4.55205	21.6486
A|M00214_75_000000000-A3TA3_1_2102_21670_9811	CACGCCGTAAACGATGAGTACTAAGTGTTGGGAGTCAAATCTCAGTGCTGCAGTTAACGCAATAAGTACTCCGCCTGAGTAGTACGTTCGCAAGAATGAAACTCAAAGGAATTGACGGGG	5.43871	4.51673	1.83222	1.80798	1.8213	5.4423	4.53199	0.91041	36.983
B|M00214_75_000000000-A3TA3_1_2113_17776_28432	CACGCGGTAAACGATGAATACTAGGTGTTGGGTGTCACAGACATTCGGTGCCGCAGCAAACGCAATAAGTATTCCACCTGGGGAGTACGTTCGCAAGAATGAAACTCAAAGGAATTGACG	0	0.903346	2.74833	4.51994	4.55325	0.90705	0.906398	0	35.179
D|M00214_75_000000000-A3TA3_1_1113_16952_5728	CACGCGGTAAACGATGAATACTAGATGTCGGGTAGCATAGCTACTCGGTGTCGTCGCAAACGCAATAAGTATTCCACCTGGGGAGTACGTTCGCAAGAATGAAACTCAAAGGAATTGACG	0	0	0	0.903988	9.1065	16.3269	12.6896	10.0145	1.80405
A|M00214_75_000000000-A3TA3_1_1114_19081_11385	CACGCCGTAAACGATGAGTGCTAGGTGTTAGGCCCTTTCCGGGGCTTAGTGCCGCAGCTAACGCATTAAGCACTCCGCCTGGGGAGTACGACCGCAAGGTTGAAACTCAAAGGAATTGAC	1.8129	0	10.9933	5.42393	0.91065	6.34935	11.7832	4.55205	3.6081
A|M00214_75_000000000-A3TA3_1_1105_16706_21044	CATGCCGTAAACGATGATTACTAGGTGTGGGGGGTCTGACCCCCTCCGTGCCGGAGTTAACACAATAAGTAATCCACCTGGGGAGTACGGCCGCAAGGTTGAAACTCAAAGGAATTGACG	11.7839	13.5502	2.74833	6.32792	11.8384	7.2564	12.6896	3.64164	13.5304
A|M00214_75_000000000-A3TA3_1_1101_9869_6809	CACGCCCTAAACGATGTCGACTAGTTGTTGGGTCTTAATTGACTTAGTAACGCAGCTAACGCGTGAAGTCGACCGCCTGGGGAGTACGGTCGCAAGATTAAAACTCAAAGGAATTGACGG	6.34516	9.93681	1.83222	1.80798	4.55325	4.53525	8.15758	6.37287	1.80405
A|M00214_75_000000000-A3TA3_1_1110_25266_20959	CACGCCGTAAACGATGACTACTAGGTGTCGGGTAGCAGAGCTATTCGGTGCCGCAGCCAACGCAATAAGTAGTCCACCTGGGGAGTACGTTCGCAAGAATGAAACTCAAAGGAATTGACG	2.71936	4.51673	1.83222	2.71196	7.2852	2.72115	6.34478	4.55205	12.6284
C|M00214_75_000000000-A3TA3_1_2107_20173_17973	CACACTGTAAACGATGATTACTAGGTGTGGGGGGTCTAACCCCCTCCGTGCCGGAGTTAACACAATAAGTAATCCACCTGGGGAGTACGACCGCAAGGTTGAAACTCAAAGGAATTGACG	0	0	2.74833	3.61595	6.37455	4.53525	7.25118	2.73123	21.6486
A|M00214_75_000000000-A3TA3_1_1103_8455_7331	CACGCCGTAAACGATGAGTGCTAAGTGTTGGAGGGTTTCCGCCCTTCAGTGCTGCAGTTAACGCATTAAGCACTCCGCCTGGGGAGTACGACCGCAAGGTTGAAACTCAAAGGAATTGAC	5.43871	3.61339	8.245	5.42393	0.91065	0	2.71919	5.46246	13.5304
A|M00214_75_000000000-A3TA3_1_1101_14731_10412	CACGCCGTAAACGATGGATACTAGGTGTAGGAGGTATCGACCCCTTCTGTGCCGCAGTTAACACAATAAGTATCCCACCTGGGGAGTACGGTCGCAAGATTGAAACTCAAAGGAATTGAC	4.53226	1.80669	4.58056	4.51994	2.73195	4.53525	5.43839	1.82082	9.92228
D|M00214_75_000000000-A3TA3_1_1110_12853_16928	CACACTGTAAACGATGATTGCTAGGTGTGGGGGGTCTGACCCCTTCCGTGCCGGAGCTAACGCAATAAGCAATCCACCTGGGGAGTACGACCGCAAGGTTGAAACTCAAAGGAATTGACG	0	0	0	1.80798	0.91065	2.72115	0	0.91041	35.179
A|M00214_75_000000000-A3TA3_1_1101_27672_16110	CACGCCGTAAACGATGACTACTAGGTGTCGGGTAGCAAAGCTATTCGGTGCCGCAGCAAACGCAATAAGTAGTCCACCTGGGGAGTACGTTCGCAAGAATGAAACTCAAAGGAATTGACG	9.97097	13.5502	8.245	1.80798	1.8213	0	0.906398	5.46246	0
C|M00214_75_000000000-A3TA3_1_1106_17799_6169	CACGCCGTAAACGATGATAACTCGTTGCAGGCGATACACAGTCTGTGACTTAGCGAAAGCGTTAAGTTATCCACCTGGGGAGTACGTTCGCAAGAATGAAACTCAAAGGAATTGACGGGG	0	0	0.916111	15.3678	6.37455	7.2564	6.34478	4.55205	0.902025
C|M00214_75_000000000-A3TA3_1_1101_3185_16330	CACGCCGTAAACGATGAATACTAGGTGTAGGGGTTGTCATGACCTCTGTGCCGCCGCAAACGCATTAAGTATTCCGCCTGGGGAGTACGGTCGCAAGATTAAAACTCAAAGGAATTGACG	0	0.903346	9.16111	15.3678	6.37455	2.72115	4.53199	5.46246	5.41215
A|M00214_75_000000000-A3TA3_1_1104_20749_5347	CACGCTGTAAACGATGGATACTAGGTGTGGGGGGACTGACCCCTTCTGTGCCGCAGTTAACACAGTAAGTATCCCACCTGGGGAGTACGATCGCAAGGTTGAAACTCAAAGGAATTGACG	3.62581	2.71004	0	0.903988	0	3.6282	0.906398	0	27.9628
A|M00214_75_000000000-A3TA3_1_2107_6772_20069	CACGCCCTAAACGATGTCTACTAGTTGTTGGTGGAGTAAAATCCATTAGTAACGCAGCTAACGCGTGAAGTAGACCGCCTGGGGAGTACGGTCGCAAGATTAAAACTCAAAGGAATTGAC	2.71936	11.7435	3.66444	9.94387	12.7491	4.53525	4.53199	4.55205	3.6081
A|M00214_75_000000000-A3TA3_1_1102_11711_21444	CACGCTGTAAACGATGAATGCTAGGTGTAGGGGTGGAAACACGTCTGTGCCGAAGTAAACACGATAAGCATTCCACCTGGGGAGTACGGCCGCAAGGTTGAAACTCAAAGGAATTGACGG	7.25162	12.6468	1.83222	2.71196	3.6426	3.6282	0	0.91041	3.6081
A|M00214_75_000000000-A3TA3_1_2108_22700_21851	CACGCCGTAAACGATGAATACTAGGTGTCGGGTGTCAGAGACATTCGGTGCCGCAGCAAACGCAATAAGTATTCCACCTGGGGAGTACGTTCGCAAGAATGAAACTCAAAGGAATTGACG	0.906452	0	0	0	1.8213	0.90705	6.34478	0.91041	25.2567
A|M00214_75_000000000-A3TA3_1_1105_12744_3111	CACGCTGTAAACGATGAATGCTAGGTGTTGGGTCCGAGGGACTCGGTGCCGAAGTGAACGCATTAAGCATTCCACCTGGGGAGTACGACCGCAAGGTTGAAACTCAAAGGAATTGACGGG	7.25162	6.32342	0.916111	0	2.73195	0	2.71919	6.37287	6.31418
A|M00214_75_000000000-A3TA3_1_1101_26523_13834	CACGCCGTAAACGATGATTACTAGGTGTGGGGGGACTGACCCCTTCCGTGCCGGAGTTAACACAATAAGTAATCCACCTGGGGAGTACGACCGCAAGGTTGAAACTCAAAGGAATTGACG	10.8774	11.7435	0.916111	0.903988	0	0.90705	4.53199	1.82082	9.02025
A|M00214_75_000000000-A3TA3_1_1112_24718_25091	CACGCCGTAAACGATGAGTACTAAGTGTTGGGGGTCAAACCTCAGTGCTGCAGTTAACGCAATAAGTACTCCGCCTGAGTAGTACGTTCGCAAGAATGAAACTCAAAGGAATTGACGGGG	1.8129	3.61339	3.66444	1.80798	1.8213	2.72115	5.43839	0.91041	16.2365
A|M00214_75_000000000-A3TA3_1_2114_9904_17476	CACGCCGTAAACGATGAATACTAGGTGTCGGGAGGCAAAGCCTTTCGGTGCCGCCGCAAACGCATTAAGTATTCCACCTGGGGAGTACGTTCGCAAGAATGAAACTCAAAGGAATTGACG	0.906452	2.71004	5.49667	6.32792	3.6426	3.6282	0	5.46246	1.80405
A|M00214_75_000000000-A3TA3_1_2108_11626_4853	CACGCCGTAAACGATGAATGCTAGGTGTTGGGGGGCAAAGCCCTTCGGTGCCGCCGCAAACGCAGTAAGCATTCCACCTGGGGAGTACGTTCGCAAGAATGAAACTCAAAGGAATTGACG	1.8129	2.71004	2.74833	1.80798	5.4639	6.34935	9.97038	2.73123	0
C|M00214_75_000000000-A3TA3_1_1102_12935_8009	CACGCTGTAAACGATGTCGATTTAGAGGTTGTGGTCTTGAACTGTGGCTTCTGGAGCTAACGCGTTAAATCGACCGCCTGGGGAGTACGGCCGCAAGGTTAAAACTCAAATGAATTGACG	0	0	14.6578	3.61595	0.91065	16.3269	1.8128	8.19369	0
A|M00214_75_000000000-A3TA3_1_1113_12666_8648	CATGCCGTAAACGATGATTACTAGGTGTGGGTGGTCTGACCCCATCCGTGCCGGAGTTAACACAATAAGTAATCCACCTGGGGAGTACGGCCGCAAGGTTGAAACTCAAAGGAATTGACG	0.906452	1.80669	0	0	0.91065	3.6282	3.62559	1.82082	14.4324
C|M00214_75_000000000-A3TA3_1_1109_6148_22665	CACGCGGTAAACGATGAATGCTAGGTGTTGGTGAGCAAAGCTCATCGGTGCCGCCGCAAACGCATTAAGCATTCCACCTGGGGAGTACGTTCGCAAGAATGAAACTCAAAGGAATTGACG	0	0	1.83222	0.903988	0	2.72115	1.8128	1.82082	23.4527
C|M00214_75_000000000-A3TA3_1_1103_17222_24425	CACGCCGTAAACGATGTCGATTTGGAGGCTGTGTCCTTGAGACGTGGCTTCCGGAGCTAACGCGTTAAATCGACCGCCTGGGGAGTACGGCCGCAAGGTTAAAACTCAAATGAATTGACG	0	0	6.41278	3.61595	3.6426	6.34935	5.43839	5.46246	0
B|M00214_75_000000000-A3TA3_1_2105_7949_11567	CACGCTGTAAACGATGGATACTGGGTGTTGGGATGTATGTCTCGGCGCCGTAGCTAACGCGTTAAGTATCCCGCCTGGGGAGTACGGTCGCAAGGCTGAAACTCAAAGAAATTGACGGGG	0.906452	0.903346	5.49667	4.51994	0.91065	8.16345	6.34478	2.73123	0.902025
D|M00214_75_000000000-A3TA3_1_2102_28032_12832	CACGCCGTAAACGATGGATACTAGCTGTTGGGGGTAACTTCAGTGGCTAAGCGAAAGTGATAAGTATCCCACCTGGGGAGTACGTTCGCAAGAATGAAACTCAAAGGAATTGACGGGGGC	0.906452	0	0	1.80798	0	3.6282	6.34478	10.0145	10.8243
A|M00214_75_000000000-A3TA3_1_1109_24152_10198	CACACAGTAAACGATGAATACTCGCTGTTTGCGATATACAGCAAGCGGCCAAGCGAAAGCATTAAGTATTCCACCTGGGGAGTACGCCGGCAACGGTGCAACTCAAAGGAATTGACGGGG	0.906452	2.71004	4.58056	5.42393	9.1065	7.2564	4.53199	4.55205	3.6081
B|M00214_75_000000000-A3TA3_1_1114_12051_16778	CTGGCCGTAAACGATGGGTACTAGGTGTAGGAGGTATCGACCCCTTCTGTGCCGGAGTTAACGCAATAAGTACCCCGCCTGGGGAGTACGGCCGCAAGGCTGAAACTCAAAGGAATTGAC	0	2.71004	2.74833	10.8479	10.9278	9.0705	9.97038	10.0145	2.70608
B|M00214_75_000000000-A3TA3_1_1104_25281_13288	CACGCGGTAAACGATGATTGCTAGGTGTAGGTGGGTATGGACCCATCGGTGCCGCAGCTAACGCAATAAGCAATCCACCTGGGGAGTACGTTCGCAAGAATGAAACTCAAAGGAATTGAC	0	2.71004	0.916111	4.51994	1.8213	2.72115	6.34478	2.73123	5.41215
A|M00214_75_000000000-A3TA3_1_1114_12025_3784	CACGCCGTAAACGATGAATACTAGGTGTCGGGGAGCAAAGCTCTTCGGTGCCGTCGCAAACGCAGTAAGTATTCCACCTGGGGAGTACGTTCGCAAGAATGAAACTCAAAGGAATTGACG	0.906452	0	0	1.80798	1.8213	0	1.8128	0	18.9425
A|M00214_75_000000000-A3TA3_1_1104_5632_21470	CACGCCGTAAACGATGAGTGCTAAGTGTTGGGGGTCGAACCTCAGTGCTGAAGTTAACGCATTAAGCACTCCGCCTGGGGAGTACGGTCGCAAGACTGAAACTCAAAGGAATTGACGGGG	2.71936	3.61339	0	0.903988	0	0	0.906398	0.91041	17.1385
A|M00214_75_000000000-A3TA3_1_1101_22423_22240	CACGCCGTAAACGATGAATACTAGGTGTCGGGTGGCAGAGCCATTCGGTGCCGCAGCAAACGCAGTAAGTATTCCACCTGGGGAGTACGTTCGCAAGAATGAAACTCAAAGGAATTGACG	10.8774	13.5502	0	0	0	0	0.906398	0	9.92228
B|M00214_75_000000000-A3TA3_1_1103_23825_12096	CACGCCGTAAACGATGCATACTAGGTGTCGGGTGGCAAAGCCATTCGGTGCCGCAGCAAACGCAATAAGTATGCCACCTGGGGAGTACGTTCGCAAGAATGAAACTCAAAGGAATTGACG	0	1.80669	1.83222	2.71196	3.6426	2.72115	5.43839	3.64164	0.902025
B|M00214_75_000000000-A3TA3_1_1101_9632_12106	GATATCTTTTCCCATCGCCTGCAAGTGCAGGAACGCATGACGCTGCAAATCAAAGATTGTATCCAGGAGACACTGAACCCATTGGGAGTGATGGTGGTAGTGGAGGCAAAGCATATGTGT	0	2.71004	3.66444	4.51994	2.73195	0	3.62559	5.46246	0
A|M00214_75_000000000-A3TA3_1_1103_22003_3930	CACGCCGTAAACGATGTCGACTTGGAGGTTGTGCCCTTGAGGCGTGGCTTCCGGAGCTAACGCGTTAAGTCGACCGCCTGGGGAGTACGGCCGCAAGGGTAAAACTCCAATGAATTGACG	2.71936	8.13012	2.74833	6.32792	3.6426	8.16345	8.15758	2.73123	0
A|M00214_75_000000000-A3TA3_1_1102_24632_20037	CACGCCGTAAACGATGAATACTAGGTGTCGGGGCCGTATAGGCTTCGGTGCCGCAGCTAACGCAGTAAGTATTCCACCTGGGGAGTACGTTCGCAAGAATGAAACTCAAAGGAATTGACG	6.34516	11.7435	0	0	0	0	0	0.91041	4.51013
A|M00214_75_000000000-A3TA3_1_1102_12545_10101	CACGCAGTAAACGATGATAACTCGTTGCCGGCGATACACAGTCGGTGACTTAGCGAAAGCGTTAAGTTATCCACCTGGGGAGTACGTTCGCAAGAATGAAACTCAAAGGAATTGACGGGG	2.71936	7.22677	0	0	0.91065	4.53525	2.71919	0.91041	8.11823
A|M00214_75_000000000-A3TA3_1_1107_24714_15196	CATGCTGTAAACGATGATTGCTAGGTGTGGGGGGACTGACCCCTTCCGTGCCGGAGTAAACACAATAAGCAATCCACCTGGGGAGTACGACCGCAAGGTTGAAACTCAAAGGAATTGACG	4.53226	13.5502	0	0.903988	0	0.90705	0	0	4.51013
A|M00214_75_000000000-A3TA3_1_1103_18484_17302	CACGCCGTAAACGATGAGTGCTAGGTGTTAGACCCTTTCCGGGGTTTAGTGCCGTAGCTAACGCATTAAGCACTCCGCCTGGGGAGTACGACCGCAAGGTTGAAACTCAAAGGAATTGAC	2.71936	0.903346	1.83222	9.03988	1.8213	5.4423	6.34478	2.73123	7.2162
A|M00214_75_000000000-A3TA3_1_1103_16605_6209	CACGCGGTAAACGATGAATACTAGGTGTTGGGGGACAAAGTCCTTCGGTGCCGCCGCAAACGCAATAAGTATTCCACCTGGGGAGTACGTTCGCAAGAATGAAACTCAAAGGAATTGACG	4.53226	0.903346	0	1.80798	1.8213	1.8141	3.62559	1.82082	10.8243
D|M00214_75_000000000-A3TA3_1_1112_20017_12074	CACGCCGTAAACGATGAATACTAGGTGTCGGGGAGCACAGCTCTTCGGTGCCGCCGCAAACGCATTAAGTATTCCACCTGGGGAGTACGTTCGCAAGAATGAAACTCAAAGGAATTGACG	0	0	2.74833	2.71196	4.55325	4.53525	9.06398	2.73123	17.1385
C|M00214_75_000000000-A3TA3_1_1103_22055_9548	CACGCCGTAAACGATGAGTGCTAAGTGTTGGAGGGTTTCCACCCTTCAGTGCTGGAGTTAACGCAATAAGCACTCCGCCTGGGGAGTACGGCCGCAAGGCTGAAACTCAAAGGAATTGAC	0	0	6.41278	0.903988	1.8213	2.72115	6.34478	1.82082	0
B|M00214_75_000000000-A3TA3_1_1102_3786_11051	CACGCCGTAAACGATGAATACTAGGTGTCGGGCGCCAAAGGCGTTCGGTGCCGCAGCAAACGCAATAAGTATTCCACCTGGGGAGTACGTTCGCAAGAATGAAACTCAAAGGAATTGACG	0	0.903346	0.916111	0	3.6426	1.8141	3.62559	10.0145	0.902025
A|M00214_75_000000000-A3TA3_1_2106_21462_6103	CACACAGTAAACGATGAATACTCGCTGTTTGCGATATACAGCAAGCGGCCAAGCGAAAGCATTAAGTATTCCACCTGGGGAGTACGCCGGCAACGGTGAAACTCCAAGGAATTGACGGGG	1.8129	0	4.58056	8.13589	3.6426	7.2564	2.71919	5.46246	1.80405
A|M00214_75_000000000-A3TA3_1_1103_9970_24950	CACGCCGTAAACGATGAATACTAGGTGTCAGGGAGCAAAGCTCTTTGGTGCCGCAGCAAACGCAATAAGTATTCCACCTGGGGAGTACGTTCGCAAGAATGAAACTCAAAGGAATTGACG	8.15807	8.13012	3.66444	0.903988	0.91065	0.90705	0.906398	0	12.6284
A|M00214_75_000000000-A3TA3_1_1101_20630_20249	CACGCCGTAAACGATGAATACTAAGTATTGGGGAAACTCAGTGCTGCAGCTAACGCAATAAGTATTCCGCCTGTGGAGTATGCACGCAAGTGTGAAACATAAAGGAATTGACGGGGGCCC	2.71936	0.903346	0.916111	4.51994	1.8213	2.72115	1.8128	8.19369	0.902025
B|M00214_75_000000000-A3TA3_1_2109_15780_20122	CACGCCGTAAACGATGAGTGTTAGGTGTCTGGAGTAAATCTGGGTGCCGCAGCTAACGCATTAAACACTCCGCCTGGGGAGTACGCGCGCAAGCGTGAAACTCAAAGGAATTGACGGGGA	0	0.903346	4.58056	3.61595	4.55325	0.90705	1.8128	2.73123	0.902025
A|M00214_75_000000000-A3TA3_1_1113_16799_4602	CACGCCGTAAACGATGACTACTAGGTGTCGGGGAGCAAAGCTCTTCGGTGCCGCAGCCAACGCAATAAGTAGTCCACCTGGGGAGTACGTTCGCAAGAATGAAACTCAAAGGAATTGACG	2.71936	7.22677	0.916111	0.903988	0.91065	0.90705	0	6.37287	0
A|M00214_75_000000000-A3TA3_1_1110_17139_27805	CACGCCGTAAACGATGTCGACTTGGAGGTTGTGCCCTTGAGGCGTGGCTTCCGGAGCTAACGCGGTAAGTCGACCGCCTGGGGAGTACGGCCGCAAGGGTAAAACTCAAATGAATTGACG	3.62581	4.51673	0.916111	5.42393	8.19585	5.4423	9.97038	4.55205	0
B|M00214_75_000000000-A3TA3_1_2104_9670_3277	CACGCCGTAAACGATGAGAACTAAGTGTTGGAGAGATTCAGTGCTGCAGTTAACGCAATAAGTTCTCCGCCTGGGGCATATGCACGCAAGTGTGAAACTCAAAGGAATTGACGGGGGCCC	0	3.61339	1.83222	0	0	4.53525	1.8128	9.1041	0.902025
A|M00214_75_000000000-A3TA3_1_2110_23277_12160	CACGCCGTAAACGATGCATACTAGGTGTCGGGGAGCAAAGCTCTTCGGTGCCGCCGCAAACGCAGTAAGTATGCCACCTGGGGAGTACGTTCGCAAGAATGAAACTCAAAGGAATTGACG	0.906452	0	1.83222	0	2.73195	0	1.8128	0.91041	9.92228
A|M00214_75_000000000-A3TA3_1_1107_23225_19102	CACGCCGTAAACGATGAATACTAGGTGTTGGGGTAACTCAGTGCCGCAGTTAACACATTAAGTATTCCGCCTGGGGAGTACGCTCGCAAGAGTGAAACTCAAAGGAATTGACGGGGGCCC	0.906452	3.61339	0.916111	5.42393	2.73195	5.4423	3.62559	0.91041	0
B|M00214_75_000000000-A3TA3_1_1104_21753_25239	CATGCCGTAAACGATGATTACTAGGTGTGGGGGGACTGACCCCTTCCGTGCCGGAGTTAACACAATAAGTAATCCACCTGGGGAGTACGGCCGCAAGGTTGAAACTCAAAGGAATTGACG	0.906452	2.71004	0.916111	4.51994	2.73195	1.8141	1.8128	3.64164	0.902025
A|M00214_75_000000000-A3TA3_1_2105_14990_28202	CACGCCGTAAACGATGGGCACTAGGTGTGGGGAGGAGTACCTTTCCGTGCCGCAGCTAACGCATTAAGTGCCCCGCCTGGGGAGTACGGCCGCAAGGCTAAAACTCAAAGGAATTGACGG	1.8129	2.71004	2.74833	1.80798	1.8213	1.8141	3.62559	5.46246	1.80405
A|M00214_75_000000000-A3TA3_1_1107_14469_6904	CACGCCGTAAACGATGAATACTAGGTGTTGGAGGATTGACCCCTTCAGTGCCGCAGTTAACACAATAAGTAATCCACCTGGGGAGTACGACCGCAAGGTTGAAACTCAAAGGAATTGACG	2.71936	1.80669	0.916111	0.903988	0	5.4423	1.8128	0.91041	4.51013
A|M00214_75_000000000-A3TA3_1_1103_5002_9653	CACACCGTAAACGATGAGCACTAGGTGTCGGGTGAGCAATCATTCGGTGCCGGAGTTAACGCATTAAGTGCTCCGCCTGGGGAGTACGTACGCAAGTATGAAACTCAAAGGAATTGACGG	2.71936	6.32342	0	0.903988	0	0.90705	0	0	8.11823
A|M00214_75_000000000-A3TA3_1_1101_16638_6528	CACACAGTAAACGATGAATACTCGCTGTTTGCGATATACAGTAAGCGGCCAAGCGAAAGCATTAAGTATTCCACCTGGGGAGTACGTTCGCAAGAATGAAACTCAAAGGAATTGACGGGG	0.906452	3.61339	0	1.80798	4.55325	5.4423	8.15758	1.82082	0
B|M00214_75_000000000-A3TA3_1_2108_11480_26700	CACGCCGTAAACGATGAATACTCGCTGTTTGCGATATACAGTAAGCGGCCAAGCGAAAGCATTAAGTATTCCACCTGGGGAGTACGCCGGCAACGGTGAAACTCAAAGGAATTGACGGGG	0.906452	2.71004	0.916111	2.71196	6.37455	3.6282	2.71919	2.73123	4.51013
B|M00214_75_000000000-A3TA3_1_1112_20415_10243	CACGCCGTAAACGATGAATACTAGGTGTGGGGGGACTGACCCCCTCCGTGCCGGAGTTAACACAATAAGTATTCCACCTGGGGAGTACGGCCGCAAGGTTGAAACTCAAAGGAATTGACG	0	0.903346	1.83222	0	1.8213	1.8141	5.43839	0.91041	5.41215
B|M00214_75_000000000-A3TA3_1_1103_8638_12408	CACGCTGTAAACGATGGATACTAGGTGTGGGGGTCAAAAGACTTCTGTGCCGCAGCAAACGCAATAAGTATCCCGCCTGGGGAGTACGACCGCAAGGTTGAAACTCAAAGGAATTGACGG	0	8.13012	0	0	0.91065	1.8141	1.8128	3.64164	0.902025
A|M00214_75_000000000-A3TA3_1_2112_14732_6247	CACGCCGTAAACGATGAATACTAGGTGTCGGGGTTCAAAAGAACTTCGGTGCCGCAGCAAACGCAATAAGTATTCCACCTGGGGAGTACGTTCGCAAGAATGAAACTCAAAGGAATTGAC	0.906452	0	0	0.903988	0.91065	1.8141	4.53199	1.82082	8.11823
A|M00214_75_000000000-A3TA3_1_2107_3974_12982	CACGCCGTAAACGATGTCAACTAACTGTTGGGTTCTTAAAGAACTTAGTAGTGGAGCTAACGTATTAAGTTGACCGCCTGGGGAGTACGGCCGCAAGGCTAAAACTCAAATGAATTGACG	3.62581	3.61339	3.66444	3.61595	2.73195	2.72115	0.906398	0	0
A|M00214_75_000000000-A3TA3_1_1111_15060_24233	CACACAGTAAACGATGAATACTCGCTGTTGGCGATATACAGTCAGCGGCCAAGCGAAAGCATTAAGTATTCCACCTGGGGAGTACGCCGGCAACGGTGAAACTCAAAGGAATTGACGGGG	1.8129	9.93681	0	0	3.6426	0.90705	0.906398	0	0
A|M00214_75_000000000-A3TA3_1_1105_24540_10916	CACGCCGTAAACGATGAATACTAGGTGTTGGCGAGCAAAGCTCGTCGGTGCCGTCGCAAACGCAATAAGTATTCCACCTGGGGAGTACGTTCGCAAGAATGAAACTCAAAGGAATTGACG	3.62581	4.51673	0	0	0	0.90705	0.906398	4.55205	4.51013
A|M00214_75_000000000-A3TA3_1_1104_16772_24237	CATGCCGTAAACGATGATTACTAGGTGTGGGGGGATTGACCCCCTCCGTGCCGGAGTTAACACAATAAGTAATCCACCTGGGGAGTACGACCGCAAGGTTGAAACTCAAAGGAATTGACG	0.906452	0.903346	5.49667	0.903988	1.8213	4.53525	1.8128	0.91041	0
A|M00214_75_000000000-A3TA3_1_2106_6879_13152	CACACCGTAAACGATGATTACTAGGTGTGGGGGGTCTGACCCCCTCCGTGCCGGAGTTAACACAATAAGTAATCCACCTGGGGAGTACGGCCGCAAGGTTGAAACTCAAAGGAATTGACG	1.8129	4.51673	1.83222	0.903988	2.73195	0.90705	1.8128	0.91041	6.31418
A|M00214_75_000000000-A3TA3_1_1106_6220_21731	CACGCAGTAAACGATGATAACTCGTTGTCGGCGATATACAGTCGGTGACCAAGCGAAAGCGATAAGTTATCCACCTGGGGAGTACGTTCGCAAGAATGAAACTCAAAGGAATTGACGGGG	1.8129	0.903346	0.916111	0.903988	2.73195	1.8141	2.71919	2.73123	3.6081
A|M00214_75_000000000-A3TA3_1_1101_19817_7437	CCAGCCGTAAACGATGGACGCTAGGTGTGGGGGGACGATCCCCCGTGCCGCAGCCAACGCATTAAGCGTCCCGCCTGGGGAGTACGGCCGCAAGGCTAAAACTCAAAGGAATTGACGGGG	8.15807	6.32342	0	0.903988	0	0	2.71919	0	0.902025
C|M00214_75_000000000-A3TA3_1_2104_13633_7127	CACGCAGTAAACGATGATCACTAGCTGTTTGCGATACATTGTAAGCGGCACAGCGAAAGCGTTAAGTGATCCACCTGAGGAGTACGCCGGCAACGGTGAAACTCAAAGGAATTGACGGGG	0	0	3.66444	1.80798	1.8213	2.72115	5.43839	3.64164	0
C|M00214_75_000000000-A3TA3_1_1103_15464_16758	CACACAGTAAACGATGAATACTCGCTGTTTGCGATATACAGCAAGCGGCCAAGCGAAAGCATTAAGTATTCCACCTGGGGAGTACGCCGGCAACGGTGAAACTCAAATGAATTGACGGGG	0	0	1.83222	6.32792	2.73195	4.53525	3.62559	6.37287	0.902025
A|M00214_75_000000000-A3TA3_1_1110_24519_23952	CACGCCGTAAACGGTGGATGCTGGATGTGGGGACCATTCCACGGTCTCCGTGTCGGAGCCAACGCGTTAAGCATCCCGCCTGGGGAGTACGGCCGCAAGGCTAAAACTCAAATGAATTGA	4.53226	6.32342	0	0.903988	2.73195	0.90705	2.71919	0	0
A|M00214_75_000000000-A3TA3_1_1102_4456_20706	CACACTGTAAACGATGAATGCTAGGTGTAGGGGGTATCGACCCCTTCTGTGCCGGAGTAAACACAATAAGCATTCCGCCTGGGGAGTACGGCCGCAAGGTTGAAACTCAAAGGAATTGAC	1.8129	0.903346	0.916111	2.71196	2.73195	0.90705	0	2.73123	6.31418
E|M00214_75_000000000-A3TA3_1_1106_18696_3819	CACGCTGTAAACGATGATTACTAGGTGTTGGGGGTCGAACCTCAGCGCCCAAGCAAACGCGATAAGTAATCCGCCTGGGGAGTACGTACGCAAGTATGAAACTCAAAGGAATTGACGGGG	0	0	0	0	3.6426	4.53525	9.06398	0	0
A|M00214_75_000000000-A3TA3_1_1107_16493_16873	CACGCCGTAAACGATGTCGACTTGGAGGTTGTGCCCTTGAGGCGTGGCTTCCGGAGCTAACGCGTTAAGTCGACCGCCTGGGGAGTACGGCCGCAAGGTTAAAACTCAAAGAAATTGACG	5.43871	6.32342	0	4.51994	1.8213	0.90705	1.8128	0.91041	0
A|M00214_75_000000000-A3TA3_1_1104_18697_10060	CACACAGTAAACGATGAATACTCGCTGTTTGCGATATACAGCAAGCGGCCAAGCGAAAGCATTAAGTATTCCACCTGGGGAGTACGCCGGCAACGGTGAAACTCACAGGAATTGACGGGG	0.906452	0.903346	0.916111	0.903988	1.8213	5.4423	4.53199	4.55205	0.902025
C|M00214_75_000000000-A3TA3_1_1108_15187_21944	CACGCCGTAAACGATGAGTGCTAAGTGTTGGAGGGTTTCCGCCCTTCAGTGCTGCAGCTAACGCATTAAGCACTCCGCCTGGGGAGTACGACCGCAAGGCTGAAACTCAAAGGAATTGAC	0	0	7.32889	7.2319	0.91065	5.4423	4.53199	0.91041	0
A|M00214_75_000000000-A3TA3_1_1108_11385_16885	CACGCCGTAAACGATGAGGACTAAGTGTTGGGGAAACTCAGTGCTGCAGTTAACGCAATAAGTCCTCCGCCTGGGGAGTATGCACGCAAGTGTGAAACTCAAAGGAATTGACGGGGGCCC	4.53226	6.32342	0	0.903988	0.91065	1.8141	3.62559	2.73123	3.6081
A|M00214_75_000000000-A3TA3_1_1102_19214_24079	CACGCCGTAAACGATGGACGCTAGGTGTGGGGGGACGATCCCCCCGTGCCGCAGCCAACGCATTAAGCGTCCCGCCTGGGGAGTACGGCCGCAAGGCTAAAACTCAAAGGAATTGACGGG	6.34516	3.61339	0	0	1.8213	1.8141	1.8128	1.82082	0.902025
A|M00214_75_000000000-A3TA3_1_2104_22735_9363	CACGCCGTAAACGGTGGATGCTGGATGTGGGGACCATTCCACGGTCTCCGTGTCGGAGCCAACGCGGTAAGCATCCCACCTGGGGAGTACGGCCGCAAGGCTAAAACTCAAAGAAATTGA	4.53226	3.61339	0.916111	0.903988	0	1.8141	2.71919	1.82082	5.41215
A|M00214_75_000000000-A3TA3_1_1109_8662_20064	CACGCCGTAAACGATGTCGACTTGGAGGTTGTGCCCTTGAGGCGTGGCTTCCGGAGCTAACGCGTTAAGTCGACCGCCTGGGGAGTACGGCCGCAAGGGTAAAACTCAAATGAAATGACG	3.62581	2.71004	1.83222	4.51994	0	0	5.43839	1.82082	0
A|M00214_75_000000000-A3TA3_1_1103_17628_5305	CTGGCAGTAAACGGTGCACGCTTGGTGTGCGGGGAATCGACCCCCTGCGTGCCGGAGCTAACGCGTTAAGCGTGCCGCCTGGGGAGTACGTTCGCAAGAATGAAACTCAAAGGAATTGAC	2.71936	5.42008	0	0.903988	0	1.8141	0	1.82082	9.92228
C|M00214_75_000000000-A3TA3_1_1107_13451_8125	CACGCCGTAAACGATGAGTGCTAAGTGTTGGAGGGGTTCCGCCCTTCAGTGCTGCAGCTAACGCATTAAGCACTCCGCCTGGGGAGTACGACCGCAAGGTTGAAACTCAAAGGAATTGAC	0	0	8.245	2.71196	1.8213	1.8141	1.8128	2.73123	0
A|M00214_75_000000000-A3TA3_1_2104_22160_20032	CCAGCCGTAAACGATGGACGCTAGGTGTGGGGGGACGATCCCCCCGTGCCGCAGCCAACGCATTAAGCGTCCCGCCTAGGGAGTACGGCCGCAAGGCTAAAACTCACAGGAATTGACGGG	6.34516	10.8402	0	0.903988	0	0.90705	0	0.91041	2.70608
A|M00214_75_000000000-A3TA3_1_2102_15131_22474	CACGCCGTAAACGATGTCGACTTGGAGGTTGTGCCCTTGAGGCGTGGCTTCCGGAGCTAACGCGTTAAGTCGACCGCCTGGGGAGTACGGCCGCAAGGGTAAAACTCAAATGCATTGACG	1.8129	4.51673	0.916111	0.903988	2.73195	4.53525	4.53199	2.73123	0
D|M00214_75_000000000-A3TA3_1_1110_12644_6175	CACACAGTAAACGATGAATACTCGCTGTTTGCGATATACAGCAAGCGGCCAAGCGAAAGCATTAAGTATTCCACCTGGGGAGTACGCCGGCCACGGTGAAACTCAAAGGAATTGACGGGG	0	0.903346	2.74833	3.61595	0	3.6282	3.62559	3.64164	0.902025
A|M00214_75_000000000-A3TA3_1_2109_27160_11876	CACGCCGTAAACGATGTCGACTTGGAGGGTGTGCCCTTGAGGCGTGGCTTCCGGAGCTAACGCGTTAAGTCGACCGCCTGGGGAGTACGGCCGCAAGGGTAAAACTCAAATGAATTGACG	2.71936	3.61339	0	0.903988	1.8213	9.0705	4.53199	3.64164	0
B|M00214_75_000000000-A3TA3_1_1101_15587_12303	CACGCCGTAAACGATGTCGACTTGGAGGTTGTGCCCTTGAGGCGTGGCTTCCGGAGCTCACGCGTTAAGTCGACCGCCTGGGGAGTACGGCCGCAAGGGTAAAACTCAAATGAATTGACG	0	3.61339	0	1.80798	2.73195	1.8141	4.53199	3.64164	0
